# Supplementary material for: Rare earth elements in paddy fields from eroded granite hilly land in a southern China watershed
Source: PLoS One. 2019 Sep 11;14(9):e0222330. doi: 10.1371/journal.pone.0222330 (PMC6738641; doi:10.1371/journal.pone.0222330)
Supplement: S1 File — (ZIP) [file pone.0222330.s001.zip]

Archive with 24 entries (22 files):
- dataset/
- dataset/data of soil REEs.xls
- dataset/vetor/
- dataset/vetor/Changting_County.dbf
- dataset/vetor/Changting_County.prj
- dataset/vetor/Changting_County.sbn
- dataset/vetor/Changting_County.sbx
- dataset/vetor/Changting_County.shp
- dataset/vetor/Changting_County.shp.xml
- dataset/vetor/Changting_County.shx
- dataset/vetor/city_boundary.dbf
- dataset/vetor/city_boundary.prj
- dataset/vetor/city_boundary.sbn
- dataset/vetor/city_boundary.sbx
- dataset/vetor/city_boundary.shp
- dataset/vetor/city_boundary.shp.xml
- dataset/vetor/city_boundary.shx
- dataset/vetor/Zhuxi_watershed.dbf
- dataset/vetor/Zhuxi_watershed.prj
- dataset/vetor/Zhuxi_watershed.sbn
- dataset/vetor/Zhuxi_watershed.sbx
- dataset/vetor/Zhuxi_watershed.shp
- dataset/vetor/Zhuxi_watershed.shp.xml
- dataset/vetor/Zhuxi_watershed.shx
