# Supplementary material for: Rare earth elements in paddy fields from eroded granite hilly land in a southern China watershed
Source: PLoS One. 2019 Sep 11;14(9):e0222330. doi: 10.1371/journal.pone.0222330 (PMC6738641; doi:10.1371/journal.pone.0222330)
Supplement: S1 File — (ZIP) [file pone.0222330.s001.zip › dataset/data of soil REEs.xls]

## Sheet: Sheet1
编号	层次	高斯X坐标	高斯Y坐标	有机质	全氮	速效氮	全磷	速效磷	全钾	速效钾	容重	含水率	Ph	粘粒	粉粒	砂粒	粉粘比	IFI(xiangguan)	45Sc	139La	140Ce	141Pr	146Nd	147Sm	153Eu	157Gd	159Tb	163Dy	165Ho	166Er	169Tm	172Yb	175Lu	89Y	TREE	LREE	HREE	L/H	&la	&Ce	&Pr	&Nd	&Sm	&Eu	&Gd	&Tb	&DY	&Ho	&Er
草地1	A	440206	2838866	22.5253	0.62	117.618	0.311988	1.9	1.225	52.1042	1.3733	21.1245	5.125	27.1	38.5	34.4	1.42066	0.403191	7.85381	46.0816	94.4869	10.9526	39.9093	8.5971	1.42763	9.03088	1.33501	8.19228	1.64553	5.45321	0.751029	5.50609	0.783361	47.7449	281.897	201.455	80.4423	2.50434	147.697	116.22	89.0453	66.1846	43.6401	19.2923	34.7341	28.4045	25.3631	22.8546	25.8446
旱地1	A	442629	2839059	26.7431	0.61	122.815	0.420508	20.3	7.175	71.1423	1.40677	16.3432	5.3	35.7	12.4	51.9	0.347339	0.544505	8.12711	20.856	44.4454	4.57078	15.8558	3.23249	0.529835	3.44178	0.51333	3.44674	0.720642	2.55245	0.356855	2.76769	0.405382	20.5454	124.241	89.4904	34.7503	2.57524	66.8463	54.6684	37.1608	26.2948	16.4086	7.15994	13.2376	10.9219	10.671	10.0089	12.0969
裸地1	C	442351	2838280	0.285717	0.05	19.635	0.100705	0.2	22.725	88.1764	1.44583	19.7805	4.99	18.9	26.2	54.9	1.38624	0.238584	8.30361	95.2235	124.019	23.557	87.9097	21.9577	3.78539	25.0351	4.1162	25.686	5.08682	16.2643	2.2623	15.8919	2.22704	157.235	610.257	356.452	253.805	1.40444	305.204	152.545	191.52	145.787	111.46	51.1539	96.2888	87.5788	79.5232	70.6502	77.0821
裸地2	BC	445614	2840946	2.51431	0.04	20.3665	0.113187	1.4	4.35	39.0782	1.43805	12.5202	4.765	33.9	26.5	39.6	0.781711	0.151666	7.66986	4.59479	60.8954	1.32527	5.25474	1.44584	0.229723	2.36709	0.372124	2.93736	0.651553	2.5152	0.398321	3.34878	0.51822	21.3659	108.22	73.7458	34.4746	2.13914	14.7269	74.9021	10.7746	8.71433	7.33931	3.10436	9.10418	7.91754	9.094	9.04935	11.9204
竹林1	A	442075	2838935	19.5677	0.46	84.4305	0.72131	47	4.775	65.1303	1.32896	15.8348	4.9	28.8	8.4	62.8	0.291667	0.476265	8.2783	32.2477	74.918	7.30341	26.1646	5.35628	0.529011	6.54231	1.02377	6.7724	1.47431	4.87947	0.772735	5.81413	0.866833	44.8655	219.531	146.519	73.0115	2.00679	103.358	92.1501	59.3773	43.3907	27.1892	7.14879	25.1627	21.7824	20.9672	20.4766	23.1254
园地1	BC1	443420	2839092	11.8696	0.21	45.7765	0.196713	0.6	2.4	5.01002	1.3105	9.18893	4.61	23	10.9	66.1	0.473913	0.191607	8.11449	4.75304	60.7209	1.09253	4.04074	1.16494	0.177822	2.37871	0.433778	3.73359	0.894836	3.54264	0.585331	4.80288	0.751029	31.0034	120.076	71.95	48.1262	1.49503	15.2341	74.6875	8.88235	6.70106	5.91339	2.403	9.14888	9.22933	11.5591	12.4283	16.7897
园地2	BC1	443485	2839021	9.15652	0.43	77.1925	0.200598	13.2	3.55	53.1062	1.32605	15.8499	4.765	41.9	11.8	46.3	0.281623	0.244455	8.42416	11.1034	39.2085	2.47502	8.87465	1.98371	0.340826	2.7793	0.497244	3.8482	0.854205	3.14284	0.482425	3.75666	0.556518	27.0247	106.928	63.986	42.9421	1.49005	35.5877	48.2269	20.1221	14.7175	10.0696	4.60576	10.6896	10.5797	11.9139	11.864	14.895
园地3	BC	443491	2838955	6.19478	0.13	36.6905	0.066039	0.1	3.65	110	1.31526	15.0781	5.015	40.9	9.5	49.6	0.232274	0.205115	9.40754	7.9923	44.9535	1.8218	6.76261	1.99498	0.279839	3.42561	0.685388	5.26813	1.13908	3.99732	0.576061	4.31862	0.620193	33.4259	117.261	63.805	53.4563	1.19359	25.6163	55.2933	14.8113	11.2149	10.1268	3.78161	13.1754	14.5827	16.31	15.8206	18.9446
园地4	BC	443509	2838877	5.17739	0.1	30.2225	0.048716	0.5	4.95	22.0441	1.27768	19.2076	4.655	23.3	34.3	42.4	1.4721	0.196706	9.70221	4.97906	78.7113	1.24551	4.71853	1.11739	0.260526	2.22719	0.311377	2.53823	0.559355	2.07662	0.312367	2.38205	0.33317	15.2509	117.023	91.0323	25.9912	3.50243	15.9585	96.8158	10.1261	7.82509	5.67203	3.52062	8.5661	6.62504	7.8583	7.76883	9.84178
园地5	BC1	443667	2838672	7.5513	0.13	42.4655	0.042436	0.8	8.025	48.0962	1.28889	22.6852	4.73	46.2	18.8	35	0.406926	0.15049	10.0416	21.563	82.739	5.22049	19.2607	4.21247	0.719783	5.00605	0.712171	4.69828	0.977581	3.43543	0.494747	3.70779	0.52056	28.9161	182.184	133.715	48.4687	2.7588	69.1123	101.77	42.443	31.9415	21.3831	9.7268	19.254	15.1526	14.5458	13.5775	16.2817
园地6	B	442656	2838382	8.10522	0.26	74.1125	0.273561	51.3	4.7	35.0701	1.27161	27.4084	4.57	19.9	30.6	49.5	1.53769	0.343246	7.21305	11.089	81.5675	2.85365	10.802	2.37677	0.403078	3.25871	0.455035	3.31927	0.7542	2.87251	0.449078	3.63432	0.532474	22.8203	147.188	109.092	38.0959	2.86362	35.5415	100.329	23.2004	17.9138	12.0648	5.44701	12.5335	9.6816	10.2764	10.475	13.6138
园地7	A	442618	2838336	29.1991	0.68	138.6	0.304468	32.5	6.225	39.0782	1.2017	22.1475	4.435	20.3	35.1	44.6	1.72906	0.430156	8.06366	14.68	114.317	3.74391	14.0576	2.9834	0.508797	4.15316	0.526226	3.63733	0.794032	3.03502	0.471928	3.80056	0.557397	23.6658	190.932	150.291	40.6414	3.69797	47.0514	140.611	30.4383	23.3128	15.1442	6.87563	15.9737	11.1963	11.2611	11.0282	14.384
园地8	B	442422	2838062	12.8191	0.25	61.446	0.278537	37	8.3	41.0822	1.26139	23.8973	4.71	19.9	32.5	47.6	1.63317	0.344729	10.2738	42.7139	95.358	10.7488	40.0503	8.44312	1.17665	8.35763	1.23287	7.89854	1.65536	5.73886	0.819695	6.08251	0.881571	49.2073	280.365	198.491	81.8743	2.42434	136.904	117.292	87.389	66.4184	42.8585	15.9006	32.1447	26.2313	24.4537	22.9911	27.1984
园地9	BC	442579	2838056	4.00174	0.06	21.9835	0.091927	0.2	10	24.0481	1.14597	25.1097	4.805	31.6	27	41.4	0.85443	0.233413	9.18043	19.8202	59.8793	4.42222	15.7715	3.25373	0.568159	4.21128	0.704809	5.27894	1.20862	4.45605	0.680929	5.22753	0.773466	39.6176	165.874	103.715	62.1592	1.66854	63.5264	73.6522	35.953	26.155	16.5164	7.67783	16.1972	14.9959	16.3435	16.7864	21.1187
水稻1		446016	2841770	19.0893	0.36	70.5705	0.326922	32.5	23.925	19.0381	1.42071	13.7108	5.105	9.7	21.6	68.7	2.2268	0.373034	4.31067	40.8876	89.5138	10.198	37.2487	8.25377	1.27056	8.50391	1.21038	7.17383	1.41661	4.65222	0.648292	4.73549	0.683423	40.1619	256.558	187.372	69.1861	2.70824	131.05	110.103	82.9105	61.7722	41.8973	17.1697	32.7074	25.7528	22.21	19.6752	22.0484
水稻2		446756	2839846	22.5368	0.59	132.171	0.505	45.5	14.5	53.1062	1.30608	27.5423	5.22	11.9	32.5	55.6	2.73109	0.558085	5.3441	55.1448	143.635	13.877	50.1494	11.0496	1.51257	11.4637	1.57243	8.9977	1.72889	5.6271	0.760515	5.44982	0.759539	48.525	360.253	275.368	84.8846	3.24403	176.746	176.672	112.821	83.1666	56.0893	20.4402	44.0911	33.4559	27.8566	24.0123	26.6687
水稻3		445620	2839442	25.3574	0.54	106.183	0.67625	49.4	11.25	31.0621	1.31262	26.4069	5.275	17.5	32.6	49.9	1.86286	0.564979	7.66533	45.4693	127.989	11.8203	43.9103	9.946	1.524	10.3173	1.44633	8.67333	1.70267	5.66733	0.791333	5.90467	0.844333	46.9957	323.002	240.659	82.343	2.92264	145.735	157.428	96.1003	72.8198	50.4873	20.5946	39.6821	30.773	26.8524	23.6481	26.8594
水稻4		444587	2839243	33	0.92	141.834	0.8	55.9	7.275	68.1363	1.29677	26.9086	5.46	32.8	19.1	48.1	0.582317	0.730173	7.8883	18.1239	63.7346	4.12636	14.814	3.13078	0.529132	3.83829	0.531466	3.4692	0.730849	2.60899	0.370426	2.9274	0.434442	21.5411	140.911	104.459	36.4521	2.86564	58.0893	78.3943	33.5477	24.5672	15.8923	7.15044	14.7627	11.3078	10.7406	10.1507	12.3649
水稻5		444029	2839191	44.2188	1.14	151.19	0.715	51.4	11.85	38.0762	1.225	24.2051	5.005	23	24.8	52.2	1.07826	0.809376	7.81829	55.0531	98.1232	14.0138	51.8333	11.0358	1.54539	12.3004	1.66375	10.0358	2.05018	7.01209	1.00058	7.47854	1.10061	59.5405	333.787	231.605	102.183	2.26658	176.452	120.693	113.934	85.959	56.0191	20.8836	47.3093	35.3989	31.0707	28.4747	33.2326
水稻6		447815	2840337	16.1	0.47	74.536	0.239758	28.7	16.575	6.01202	1.13192	25.1905	4.995	14.8	10.1	75.1	0.682432	0.407663	5.44053	23.1557	48.0781	5.59934	20.6852	4.52804	0.715633	4.96807	0.735815	4.59487	0.914806	3.1239	0.42713	3.22448	0.460877	26.0602	147.272	102.762	44.5102	2.30873	74.2169	59.1366	45.5231	34.3038	22.985	9.67071	19.108	15.6556	14.2256	12.7056	14.8052
水稻7		448563	2839399	39.2475	0.93	156.964	0.76125	53.7	10	19.0381	1.16901	24.9611	5.62	15.5	26.5	58	1.70968	0.775156	4.97501	37.9035	114.503	9.32297	34.2144	6.62221	1.11105	6.93741	0.800534	4.30818	0.798863	2.60048	0.321216	2.34511	0.316203	22.2368	244.342	203.678	40.6648	5.0087	121.486	140.841	75.7965	56.7403	33.6153	15.0143	26.6823	17.0326	13.338	11.0953	12.3246
水稻8		443741	2839167	48.8303	1.18	166.512	0.8	56	16.575	94.1884	1.29192	20.8989	5.64	24.2	23.3	52.5	0.96281	0.864986	7.3971	29.5283	97.2327	7.40712	27.2848	5.98795	0.979956	6.81293	0.998326	6.43317	1.32331	4.67567	0.693718	5.33431	0.77989	37.8813	233.353	168.421	64.9326	2.59378	94.6419	119.597	60.2205	45.2484	30.3957	13.2426	26.2036	21.241	19.9169	18.3793	22.1596
水稻9		442364	2839137	42.3029	1.12	169.323	0.8	56	16.75	48.0962	1.35101	19.9529	5.265	26.4	24.7	48.9	0.935606	0.788199	7.77133	53.9693	122.189	12.9103	47.3303	10.433	1.247	11.4473	1.75133	11.0033	2.23667	7.51833	1.07033	7.86067	1.13833	67.4257	359.531	248.079	111.452	2.22588	172.979	150.294	104.962	78.4914	52.9594	16.8514	44.0282	37.2624	34.066	31.0648	35.6319
水稻10		443688	2837420	37.4699	1.01	151.575	0.74125	48.4	14.175	109.6	1.18299	32	5.26	27.7	26.2	46.1	0.945848	0.828113	7.6262	49.3426	118.596	12.0998	44.1894	9.86766	1.50348	10.9128	1.71277	10.9685	2.27927	7.83018	1.16053	8.65041	1.27297	69.4982	349.884	235.599	114.286	2.06149	158.149	145.874	98.3726	73.2826	50.0897	20.3173	41.9722	36.4419	33.9582	31.6565	37.1099
水稻11		443018	2839927	57.8575	1.3	152.113	0.64875	39.6	18.95	28.0561	1.05037	33.9	5.52	16.2	13.5	70.3	0.833333	0.801376	6.507	55.1697	125.816	13.6003	50.3016	11.2425	1.53185	11.9381	1.76922	10.8774	2.17152	7.2507	1.01761	7.37745	1.06502	63.4426	364.572	257.662	106.91	2.41009	176.826	154.755	110.572	83.4188	57.0684	20.7007	45.9158	37.6429	33.6761	30.16	34.3635
水稻12		442982	2839459	54.85	1.21	175.252	0.8	56	17.85	93.1864	1.20165	34.3616	5.375	23.6	23.3	53.1	0.987288	0.885753	8.33613	76.0784	181.915	18.4991	67.7534	14.7684	1.62568	15.7801	2.31539	14.1761	2.88658	9.75737	1.37119	10.0174	1.46206	85.2797	503.686	360.64	143.046	2.52115	243.841	223.757	150.399	112.361	74.9665	21.9686	60.6926	49.2636	43.889	40.0914	46.2434
水稻13		446943	2838536	25.3595	0.63	111.996	0.505	45.1	12.6	37.0741	1.18705	35.716	5.5	18.2	18.4	63.4	1.01099	0.620299	5.91001	36.4162	99.5421	9.3244	34.0351	8.00099	0.945906	8.59388	1.30951	8.51348	1.78131	6.12639	0.886683	6.61505	0.965095	52.3034	275.359	188.265	87.0948	2.16161	116.719	122.438	75.8081	56.4429	40.6142	12.7825	33.0534	27.862	26.3575	24.7404	29.035
水稻14		445972	2838846	33.3868	0.74	139.832	0.69	54.1	13.925	89.1784	1.17048	35.9015	5.48	27.8	35.1	37.1	1.26259	0.750232	8.43597	45.1182	109.593	11.2974	41.6637	9.81683	1.43564	10.4924	1.60429	9.8736	1.94323	6.38746	0.879538	6.25314	0.881518	57.065	314.305	218.924	95.3802	2.29528	144.609	134.8	91.8485	69.094	49.8316	19.4006	40.3554	34.1338	30.5684	26.9894	30.2723
水稻15		445608	2841161	35.7478	0.85	177.755	0.587065	41.2	22.075	43.0862	1.08797	36.5	4.76	23.6	24.6	51.8	1.04237	0.715038	8.54277	65.6078	136.739	16.5219	60.9807	14.2653	2.14979	14.6975	2.23373	13.3499	2.60231	8.37158	1.15485	8.20371	1.1648	76.5223	424.565	296.265	128.301	2.30914	210.281	168.191	134.324	101.129	72.4125	29.0512	56.529	47.5261	41.3311	36.1432	39.6757
水稻16		444712	2840525	33.4423	0.85	140.024	0.7	47	19.425	16.0321	1.05253	23.7839	4.775	20.9	22.1	57	1.05742	0.696197	8.36452	62.3491	172.301	15.8347	58.8579	12.9638	2.04241	13.8761	1.99983	12.0163	2.42122	8.14601	1.14775	8.43868	1.2575	71.6744	445.327	324.349	120.978	2.68106	199.837	211.932	128.738	97.6085	65.8063	27.6001	53.3697	42.5497	37.2022	33.6281	38.6067
水稻17		444321	2840316	35.0534	0.86	117.695	0.68	47.4	9.975	11.022	1.26025	29.5356	5.09	20.9	18.1	61	0.866029	0.700515	8.02034	42.0904	124.451	10.6857	39.5901	8.93046	1.34667	9.87027	1.49408	9.5381	1.97365	6.80874	0.99383	7.43238	1.10489	57.9346	324.245	227.094	97.1506	2.33755	134.905	153.076	86.8754	65.6553	45.3323	18.1983	37.9626	31.7889	29.5297	27.4118	32.2689
水稻18		443005	2837792	29.6648	0.87	151.228	0.689398	51.7	17.575	40.0802	1.19372	35.7138	5.29	24.1	22.9	53	0.950207	0.734027	7.53968	44.7351	94.7618	11.1197	41.0131	9.82975	1.49218	10.6204	1.70795	10.537	2.08257	6.82685	0.949452	6.73982	0.963351	62.3537	305.733	202.952	102.781	1.9746	143.382	116.558	90.4044	68.015	49.8972	20.1647	40.8475	36.3394	32.6222	28.9246	32.3547
水稻19		441916	2837900	32.0535	0.81	154.809	0.64	53.4	24.35	105	1.16437	36.4281	4.895	21.9	24.7	53.4	1.12785	0.75701	7.51254	59.4619	90.641	14.6544	55.0229	13.8308	2.39523	14.313	2.37266	14.4483	2.81301	9.1223	1.28256	9.17938	1.30447	83.7191	374.561	236.006	138.555	1.70334	190.583	111.49	119.142	91.2485	70.2071	32.3679	55.0498	50.4822	44.7317	39.0696	43.2337
水稻20		440829	2838990	38.2754	1.03	196.042	0.63	50.2	19.625	92.1844	1.02938	36.7	5.025	31.7	40.9	27.4	1.29022	0.75954	9.09333	63.895	124.932	15.2623	55.2121	11.5147	1.95838	11.7296	1.58168	8.94493	1.71037	5.39216	0.701261	4.93423	0.689228	47.8673	356.325	272.775	83.5507	3.26478	204.792	153.668	124.084	91.5624	58.45	26.4647	45.1138	33.6528	27.6933	23.7551	25.5553
板栗1	BC	445586	2839915	10.7945	0.19	52.745	0.126992	0.7	6.625	46.0922	1.30357	16.3126	4.58	44.7	9.7	45.6	0.217002	0.140762	8.98875	8.26633	23.1624	1.69706	5.87943	1.15466	0.247859	1.52578	0.251217	1.99228	0.450042	1.66683	0.239127	1.92813	0.273384	13.245	61.9795	40.4077	21.5718	1.87317	26.4947	28.49	13.7972	9.7503	5.86122	3.34945	5.86837	5.34505	6.16804	6.25058	7.89969
板栗2	BC	445409	2840092	11.5429	0.22	52.9375	0.1075	0.1	6.7	15.0301	1.27956	17.7878	5.8	20	35.7	44.3	1.785	0.262159	7.08944	3.79439	95.3056	0.791419	2.86172	0.622772	0.175248	1.76568	0.112211	0.780528	0.160066	0.70132	0.10132	1.05512	0.152805	4.81848	113.199	103.551	9.64752	10.7334	12.1615	117.227	6.4343	4.7458	3.16128	2.36821	6.79106	2.38747	2.4165	2.22314	3.32379
板栗3	BC	445125	2840131	10.1822	0.2	55.902	0.167249	2.8	5.175	23.0461	1.23821	16.8388	4.71	49.3	17.2	33.5	0.348884	0.160196	10.8629	12.6048	131.403	3.22018	11.9706	2.58958	0.43871	3.8574	0.399338	2.66634	0.569396	2.14227	0.320926	2.60314	0.379487	16.5813	191.747	162.227	29.5196	5.49557	40.4	161.627	26.1803	19.8517	13.1451	5.92851	14.8362	8.49656	8.25491	7.90828	10.1529
板栗4	B	445123	2840002	16.0103	0.29	67.7215	0.107393	0.7	4.4	2.00401	1.3472	18.2107	4.62	34.4	13.5	52.1	0.392442	0.197929	9.15426	8.62113	104.599	2.12681	7.79674	1.90677	0.331569	3.22129	0.400436	2.99454	0.711177	2.85949	0.474006	4.05105	0.655412	21.5325	162.282	125.382	36.8999	3.3979	27.6318	128.658	17.2912	12.9299	9.67905	4.48066	12.3896	8.51991	9.27101	9.87746	13.5521
板栗5	A	443617	2839694	17.7338	0.37	81.081	0.216526	47	4.975	34.0681	1.28055	20.7039	5.12	22.6	27.4	50	1.21239	0.403673	10.2943	6.47733	76.9587	1.58333	5.91033	1.425	0.329	2.52633	0.329333	2.47533	0.555667	2.22033	0.352333	3.04967	0.474333	17.5357	122.203	92.6837	29.519	3.1398	20.7607	94.6601	12.8726	9.80155	7.2335	4.44595	9.71667	7.00709	7.66357	7.71759	10.5229
板栗6	A	444001	2839971	26.7028	0.51	85.4315	0.249377	4.9	4.725	25.0501	1.19344	16.6378	4.59	24.7	18.1	57.2	0.732794	0.342913	10.284	18.8554	174.944	3.86024	12.5375	3.00831	0.4646	5.18551	0.646341	4.50423	0.98127	3.71109	0.611068	5.08809	0.791466	33.082	268.271	213.67	54.6011	3.9133	60.4341	215.183	31.3841	20.7918	15.2706	6.27837	19.9443	13.7519	13.945	13.6287	17.5881
板栗7	BC	444095	2839922	6.38373	0.12	36.96	0.114656	1.1	4.325	2.00401	1.41948	9.48343	4.885	17.1	17.5	65.4	1.02339	0.16105	10.6174	21.6325	123.295	4.27137	12.9266	3.47879	0.422934	5.74072	1.01796	7.96957	1.86813	6.81394	1.04278	7.93515	1.19865	63.9819	263.596	166.027	97.5688	1.70164	69.3351	151.654	34.7266	21.4372	17.6588	5.71533	22.0797	21.6586	24.6736	25.9462	32.2936
板栗8	BC	444109	2839675	10.8739	0.2	59.829	0.27	33.2	4	100.2	1.21216	19.2587	4.75	43.8	21.6	34.6	0.493151	0.328057	10.0193	10.8139	91.9228	2.39314	8.681	1.98101	0.377811	3.18674	0.425121	3.13577	0.708313	2.67	0.393137	3.09512	0.457105	21.455	151.696	116.17	35.5263	3.26997	34.6601	113.066	19.4564	14.3964	10.0559	5.10556	12.2567	9.04513	9.70826	9.83768	12.654
板栗9	A	443786	2836942	29.7679	0.63	107.915	0.204082	10.5	4.925	84.1683	1.14206	24.7244	4.695	19.5	35	45.5	1.79487	0.485839	8.36525	13.9943	104.249	3.76374	14.5166	3.01353	0.501253	3.92314	0.504595	3.53016	0.784628	2.96374	0.468505	3.82924	0.56675	23.1636	179.773	140.039	39.7343	3.52438	44.8536	128.228	30.5995	24.074	15.2971	6.77369	15.089	10.7361	10.9293	10.8976	14.0462
板栗10	BC	444065	2837034	12.0462	0.23	52.0905	0.144638	3.7	4.25	18.0361	1.34522	16.1895	4.58	38.3	24.6	37.1	0.642298	0.151441	8.61333	3.66633	57.6687	0.903333	3.35033	0.709	0.178	1.44033	0.129333	0.996333	0.223667	0.948333	0.140333	1.28467	0.190333	6.71367	78.5427	66.4757	12.067	5.50888	11.7511	70.9332	7.34417	5.55611	3.59898	2.40541	5.53974	2.75177	3.08462	3.10648	4.49447
板栗11	BC	444538	2837775	15.7501	0.2	48.0865	0.062189	0.7	4.5	47.0942	1.2734	16.6461	4.495	28.5	24.5	47	0.859649	0.211686	9.65662	35.1652	164.31	9.75913	38.1913	8.77889	1.32663	9.64355	1.25863	7.57621	1.53333	5.30385	0.767169	5.79665	0.847571	43.1615	333.42	257.531	75.8884	3.39355	112.709	202.104	79.3425	63.3355	44.5629	17.9275	37.0906	26.7793	23.4558	21.2963	25.1367
板栗12	BC	444358	2837872	15.431	0.18	46.4695	0.147279	0.8	5.125	24.0481	1.30411	15.1241	4.535	17.9	22.9	59.2	1.27933	0.196179	10.5184	24.5219	124.475	4.16442	12.1046	2.57786	0.378829	3.54148	0.33865	1.85498	0.326833	1.20469	0.17152	1.49472	0.222165	7.56611	184.944	168.223	16.7211	10.0605	78.5959	153.106	33.857	20.074	13.0856	5.11931	13.6211	7.20532	5.74297	4.53934	5.70943
板栗13	BC	444016	2837806	8.15997	0.17	32.956	0.05994	0.7	4.6	23.0461	1.22596	13.582	4.535	32	28.7	39.3	0.896875	0.192535	8.54469	11.9925	104.608	3.23867	12.4281	2.76118	0.452459	3.83931	0.501195	3.46589	0.759367	2.82671	0.43303	3.45436	0.514038	22.4408	173.715	135.48	38.2347	3.54339	38.4374	128.669	26.3306	20.6105	14.0162	6.11431	14.7666	10.6637	10.7303	10.5468	13.3968
苗圃1	A	441667	2838959	39.5166	0.89	111.727	0.324675	9.6	7.675	77.1543	1.36752	20.2624	5.67	21.8	14.3	63.9	0.655963	0.592264	9.67612	16.124	142.235	3.96012	14.3155	3.16562	0.425232	4.57535	0.588422	4.09985	0.929546	3.48462	0.52911	4.13638	0.61657	25.2884	224.474	180.226	44.2482	4.07306	51.6794	174.951	32.1961	23.7404	16.0691	5.74638	17.5975	12.5196	12.693	12.9104	16.5148
苗圃2	A	441629	2839002	30.2206	0.72	127.743	0.4175	14.9	7.3	49.0982	1.36658	20.6203	4.47	27.7	18.2	54.1	0.65704	0.51674	9.71792	13.8412	98.0939	3.55274	13.1147	3.52411	0.387976	5.06827	0.885406	6.67978	1.52631	5.65225	0.873282	6.71043	1.00968	46.1082	207.028	132.515	74.5136	1.7784	44.3627	120.657	28.8841	21.7491	17.8889	5.24292	19.4933	18.8384	20.6804	21.1987	26.7879
苗圃3	A	441720	2838912	67.38	1.06	169.4	0.2725	7.9	4.975	107.214	1.32039	25.3258	4.21	28.6	15.3	56.1	0.534965	0.595169	9.60844	29.8525	125.963	6.85907	24.4358	4.90127	0.411139	6.0692	0.822616	5.56793	1.26042	4.79224	0.735527	5.75257	0.89654	35.6209	253.941	192.423	61.518	3.12791	95.6811	154.936	55.7648	40.5237	24.8795	5.55594	23.3431	17.5025	17.2382	17.5059	22.712
新植林1	B	450012	2839991	23.6024	0.48	115.538	0.0925	1.9	7.225	80.1603	1.02301	24.0064	4.74	26.5	24.2	49.3	0.913208	0.374048	6.86187	19.2946	103.512	4.87279	17.5487	3.25062	0.568734	3.82564	0.393383	2.32688	0.477089	1.68569	0.215715	1.67709	0.225641	12.7203	172.595	149.048	23.5474	6.32969	61.8417	127.321	39.6162	29.1024	16.5006	7.6856	14.714	8.36985	7.20397	6.62623	7.98906
新植林2	B	449320	2840982	10.9407	0.22	49.742	0.085	1.5	7.475	24.0481	1.3105	18.3782	4.4	24.6	18.8	56.6	0.764228	0.188392	5.94276	11.9696	36.2667	2.70902	9.62514	1.84417	0.239206	2.01026	0.242514	1.6043	0.338131	1.29859	0.177998	1.57089	0.246485	9.45674	79.5997	62.6538	16.9459	3.69728	38.364	44.6084	22.0245	15.9621	9.36126	3.23251	7.73176	5.15988	4.96688	4.69626	6.15447
新植林3	A	449230	2840527	67.3824	1.03	188.381	0.1925	8.3	7.35	97.1944	0.99	23.2384	4.6	25.2	16.6	58.2	0.65873	0.561338	2.78634	8.22015	31.299	2.52683	10.1819	2.41514	0.42854	2.12514	0.26879	1.69063	0.315854	1.11195	0.140527	1.14112	0.145498	7.34849	69.3595	55.0716	14.288	3.8544	26.3466	38.4982	20.5433	16.8854	12.2596	5.79108	8.1736	5.71895	5.23415	4.38686	5.26991
新植林4	A	448978	2839990	54.6467	0.97	184.222	0.16	2.7	8.975	70.1403	0.98	26.2796	4.37	19.6	17.8	62.6	0.908163	0.505483	6.47374	14.6733	63.7398	3.71949	13.7215	2.90972	0.496489	3.14075	0.38248	2.3885	0.484118	1.66533	0.215981	1.6456	0.21899	12.6135	122.016	99.2603	22.7552	4.36209	47.0299	78.4007	30.2397	22.7554	14.7702	6.70931	12.0798	8.13788	7.39472	6.72387	7.89254
迹地1	B	449730	2837973	20.94	0.44	74.921	0.162176	2.9	14.65	30.0601	1.17691	14.7267	4.385	26.4	24.3	49.3	0.920455	0.307901	8.6832	26.2536	73.7448	5.96905	21.6804	4.44109	0.948413	4.46416	0.549117	3.08836	0.608978	1.97608	0.309672	2.34027	0.350137	13.2206	159.945	133.037	26.9074	4.94427	84.1461	90.707	48.5289	35.9542	22.5436	12.8164	17.1699	11.6833	9.5615	8.45802	9.36533
迹地2	B	449489	2838065	7.82707	0.25	60.368	0.08982	2.6	9.975	15.0301	1.23192	15.7252	4.44	25.9	25.5	48.6	0.984556	0.215088	6.8143	20.3154	47.1576	4.14035	13.898	2.47615	0.464919	2.84664	0.338123	1.90623	0.375435	1.1864	0.174014	1.27853	0.192175	9.56187	106.312	88.4525	17.8594	4.95271	65.1136	58.0044	33.6614	23.0482	12.5693	6.28269	10.9486	7.1941	5.90165	5.21438	5.62276
迹地3	B	448984	2838037	15.0598	0.34	82.005	0.1175	1.6	6.15	5.01002	1.06954	15.8068	4.335	27.5	22.1	50.4	0.803636	0.263275	6.9275	12.82	52.2651	2.95125	10.6245	1.92893	0.402641	2.31619	0.275227	1.63464	0.350137	1.17348	0.191288	1.38918	0.220717	8.98685	97.5301	80.9924	16.5377	4.89744	41.0896	64.2867	23.9939	17.6194	9.79153	5.44109	8.90842	5.8559	5.06081	4.86302	5.56151
迹地4	A	448659	2837095	23.8401	0.36	80.2725	0.125	2.4	9.5	86.1723	1.20872	20.968	4.58	23.4	19.2	57.4	0.820513	0.343915	4.91616	16.5842	62.8438	3.57845	12.6566	2.38552	0.499327	2.78148	0.313468	1.71549	0.337374	1.08653	0.159259	1.19865	0.175758	8.38754	114.703	98.5478	16.1556	6.09993	53.1544	77.2986	29.0931	20.9893	12.1092	6.74766	10.698	6.66953	5.31111	4.68575	5.14944
迹地5	B	448401	2838108	12.3461	0.18	40.733	0.1025	0.9	15.125	11.022	1.44214	13.2711	4.55	21	35.7	43.3	1.7	0.186695	7.37136	8.79059	46.0183	1.61158	5.27637	1.06585	0.320699	1.77732	0.244904	1.70725	0.386052	1.28819	0.191678	1.47009	0.215259	10.5282	80.8923	63.0834	17.8089	3.54224	28.175	56.6031	13.1023	8.75021	5.41042	4.33377	6.83584	5.21071	5.28561	5.36183	6.10515
疏林1	A	441979	2838477	26.8444	0.63	60.522	0.73	51.6	9.625	87.1743	1.28518	17.7182	4.525	37.7	18.8	43.5	0.498674	0.393823	10.2865	47.6969	119.863	11.6044	42.471	8.87052	0.927313	9.08578	1.27981	7.8608	1.60909	5.48551	0.770238	5.62206	0.8106	48.5912	312.548	231.433	81.1151	2.85315	152.875	147.433	94.3444	70.4329	45.028	12.5313	34.9453	27.2299	24.3368	22.3485	25.9977
疏林2	BC	447856	2836960	4.0481	0.06	23.8315	0.0625	0.1	4.925	2.00401	1.4192	15.7567	4.645	28.1	16.7	55.2	0.594306	0.159334	7.54686	18.9696	92.4343	4.73201	18.1686	3.38416	0.562376	3.76667	0.360726	2.01518	0.393729	1.41518	0.181518	1.48581	0.217162	10.9858	159.073	138.251	20.8218	6.63974	60.8001	113.695	38.4717	30.1304	17.1785	7.59968	14.4872	7.67502	6.23895	5.46846	6.70702
疏林3	B	447010	2839840	2.04087	0.05	15.7465	0.04	0.1	3.825	2.00401	1.12171	24.9759	4.51	20.6	36	43.4	1.74757	0.329992	6.76758	120.128	95.5024	32.2882	110.432	26.4943	2.30471	24.2058	3.68867	21.4127	4.28553	14.176	1.9517	13.9679	2.05194	133.157	606.047	387.15	218.897	1.76864	385.027	117.469	262.505	183.138	134.489	31.1448	93.0992	78.4823	66.2933	59.5212	67.1849
荒草1	A	443078	2839050	15.0858	0.39	53.13	0.455	49.7	5.4	2.00401	1.48	13.2077	5.025	18.5	9.8	71.7	0.52973	0.338094	6.16976	23.4179	57.0713	5.74069	21.0931	4.64361	0.521303	5.37176	0.88254	6.13066	1.32297	4.68906	0.702089	5.40518	0.803342	39.0633	176.859	112.488	64.3709	1.7475	75.0573	70.1985	46.6722	34.9802	23.5716	7.04464	20.6606	18.7774	18.9804	18.3746	22.223
荒草2	A	442281	2837990	14.6287	0.35	57.057	0.1525	1.8	5.725	38.0762	1.481	10.0257	4.52	31.4	19	49.6	0.605096	0.167333	9.40466	53.2998	116.85	13.3007	49.2206	10.9364	0.911119	12.545	1.76612	11.0754	2.29133	7.81515	1.12239	8.24133	1.19568	68.696	359.267	244.518	114.748	2.13091	170.833	143.727	108.136	81.6261	55.5147	12.3124	48.2502	37.577	34.2891	31.8241	37.0386
杨梅1	BC	445474	2841519	4.90609	0.06	27.9125	0.0375	0.8	2.825	102.204	1.31118	18.7452	4.595	27.6	29.7	42.7	1.07609	0.218421	8.69109	9.34587	77.7776	2.3066	8.94851	2.21848	0.40033	3.55611	0.511221	3.42013	0.764356	2.60264	0.425413	3.28977	0.507921	24.1561	140.231	100.997	39.2337	2.57425	29.9547	95.6674	18.7529	14.84	11.2613	5.40987	13.6773	10.877	10.5886	10.6161	12.3348
杨梅2	B	445438	2841699	9.49565	0.06	43.1585	0.1925	0.3	3.525	16.0321	0.955645	32.1485	4.535	26.4	44.3	29.3	1.67803	0.153922	31.751	3.64961	31.7816	0.998402	4.04736	0.993363	0.198874	1.38439	0.198874	1.36692	0.305366	1.09414	0.18107	1.44688	0.218694	8.17601	56.0415	41.6692	14.3724	2.89926	11.6975	39.0917	8.11709	6.71204	5.04245	2.68749	5.32459	4.23137	4.23196	4.24119	5.18552
杨梅3	A	445422	2841943	21.3622	0.32	66.7205	0.11	1.3	29.175	69.1383	1.00975	19.3132	4.575	15.7	22.5	61.8	1.43312	0.262577	7.38759	102.589	90.9036	32.9922	122.223	31.5401	5.74326	39.6503	7.14773	44.5661	8.69479	25.7168	3.67709	25.0964	3.53648	151.343	695.42	385.991	309.428	1.24743	328.811	111.812	268.229	202.692	160.102	77.6116	152.501	152.079	137.976	120.761	121.881
杨梅4	BC	445582	2841982	3.71912	0.05	21.1365	0.1075	0.3	28	37.0741	1.28656	18.7675	4.74	17.6	20.7	61.7	1.17614	0.235758	8.98406	73.451	82.8443	17.9536	67.2289	15.6369	2.99806	17.0726	2.79902	16.8833	3.26041	9.76776	1.399	9.77685	1.40843	97.8302	420.31	260.113	160.198	1.6237	235.42	101.899	145.965	111.491	79.3752	40.5143	65.6639	59.5535	52.2704	45.2835	46.2927
杨梅5	A	445160	2841964	15.8403	0.21	56.903	0.105	0.6	18.4	44.0882	1.34768	19.2839	4.68	33.8	18.1	48.1	0.535503	0.216259	9.79342	24.7888	64.8756	6.19728	23.513	5.5346	1.04824	6.47672	1.0692	7.23487	1.57086	5.26913	0.85396	6.52263	0.995011	47.2432	203.193	125.958	77.2356	1.63082	79.4512	79.7978	50.3844	38.9934	28.0944	14.1654	24.9105	22.7489	22.399	21.8175	24.9722
杨梅6	B	445214	2841660	6.33837	0.07	27.104	0.06	0.3	3.2	21.0421	1.323	26.7256	4.73	40.5	29.7	29.8	0.733333	0.150192	8.36591	3.44441	35.0694	0.663147	2.37346	0.631984	0.185306	1.25827	0.222501	1.79475	0.425232	1.5689	0.272095	2.20424	0.34481	13.4583	63.9168	42.3677	21.5491	1.9661	11.0398	43.1358	5.39144	3.93608	3.20804	2.50413	4.8395	4.73407	5.55651	5.906	7.43555
杨梅7	BC	444944	2841232	6.07758	0.07	23.793	0.1175	0.6	6.65	34.0681	1.29018	19.7668	4.65	20.6	33.1	46.3	1.6068	0.196477	8.74832	81.9939	68.1121	49.7976	191.809	38.0012	5.48699	29.5113	3.79979	20.175	3.90821	12.4117	1.8505	13.4045	1.97057	107.536	629.768	435.2	194.567	2.23676	262.801	83.7787	404.859	318.09	192.899	74.1485	113.505	80.8465	62.4611	54.2807	58.8234
杨梅8	BC	444938	2841042	19.2759	0.34	61.8695	0.16	10.7	3.5	32.0641	1.22101	14.943	4.57	26.5	31.4	42.1	1.18491	0.248431	10.0105	8.2808	135.768	1.74382	6.06182	1.33166	0.29086	2.86068	0.285834	1.86311	0.41719	1.57192	0.284158	2.33392	0.370947	11.0859	174.55	153.477	21.0736	7.2829	26.541	166.996	14.1774	10.0528	6.75968	3.93054	11.0026	6.08157	5.76815	5.7943	7.44984
有林1	BC	439643	2839107	14.5824	0.19	43.274	0.1275	1.1	19.725	44.0882	1.19509	15.5354	4.675	13.5	15.7	70.8	1.16296	0.249468	6.91432	45.0862	95.9601	11.2025	42.6378	10.5771	1.72916	13.3838	2.5017	17.4961	3.75106	12.2694	1.93596	14.1711	2.1151	123.268	398.085	207.193	190.892	1.08539	144.507	118.032	91.077	70.7095	53.691	23.367	51.476	53.2276	54.1674	52.0981	58.1488
有林2	A	445375	2840102	51.4134	0.56	133.287	0.3075	56	3.4	30.0601	1.44059	15.4597	5.34	8.5	44.2	47.3	5.2	0.530824	7.86696	13.6925	135.706	3.01656	10.7945	2.09997	0.4621	3.72361	0.362795	2.11156	0.432971	1.44257	0.22112	1.74744	0.266138	12.2817	188.361	165.772	22.5899	7.33829	43.8863	166.92	24.5249	17.9013	10.6598	6.2446	14.3216	7.71904	6.53734	6.01348	6.83684
有林3	A	445363	2840111	59.8163	0.53	82.0435	0.73	56	4.15	29.0581	1.30926	14.2564	5.48	7.5	19.8	72.7	2.64	0.535648	10.8408	25.2023	106.324	5.51211	19.8607	3.8743	0.887894	5.17977	0.613267	3.55158	0.699502	2.16186	0.308126	2.26633	0.332338	19.8484	196.622	161.661	34.9612	4.62401	80.7767	130.779	44.8139	32.9365	19.6665	11.9986	19.9222	13.0482	10.9956	9.71531	10.2458
有林4	A	445121	2840163	24.2523	0.3	54.054	0.105	1.2	3.625	49.0982	1.35794	12.3416	4.285	11.7	16	72.3	1.36752	0.189443	8.50127	11.7654	85.3826	3.51561	13.9038	3.05789	0.529958	3.91359	0.601857	4.33249	0.974177	3.42042	0.571814	4.31156	0.645063	29.2432	166.169	118.155	48.0142	2.46084	37.7096	105.022	28.5822	23.0577	15.5223	7.16159	15.0523	12.8055	13.4133	13.5302	16.2105
有林5	BC	442991	2836927	7.53481	0.06	25.333	0.085	0.9	4.5	25.0501	1.30762	13.1303	4.375	32.7	21.9	45.4	0.669725	0.161411	10.3276	112.861	145.015	33.6185	126.048	28.6256	4.81786	29.0802	4.4983	26.3611	5.07256	15.3726	2.26478	15.9724	2.28426	155.32	707.211	450.985	256.226	1.76011	361.733	178.37	273.321	209.035	145.307	65.1062	111.847	95.7085	81.6134	70.4522	72.8559
有林6	BC	443821	2837892	12.6944	0.18	45.3915	0.075	1.4	14.625	44.0882	1.28443	14.5727	4.355	15.2	25	59.8	1.64474	0.202532	7.15327	77.7703	78.9062	18.6479	70.6414	17.813	3.01594	20.9633	3.66857	23.1051	4.60709	13.9834	2.06058	14.2755	2.04209	146.054	497.554	266.795	230.76	1.15616	249.264	97.0556	151.609	117.15	90.4215	40.7559	80.6282	78.0548	71.5329	63.9874	66.2719
有林7	A	443208	2840602	42.1821	0.4	77.154	0.1125	3.7	2.2	39.0782	0.987747	22.1165	4.01	20.7	18.3	61	0.884058	0.301753	10.1322	94.5856	126.471	22.2197	80.4091	16.7889	0.81949	19.7133	3.02653	19.3568	4.16164	13.5492	2.06801	14.6916	2.14517	131.083	551.089	341.294	209.795	1.6268	303.159	155.561	180.648	133.348	85.2228	11.0742	75.8205	64.3942	59.9281	57.8005	64.2142
有林8	A	443202	2840595	67.38	1.08	125.587	0.25	9.1	3.575	97.1944	0.974219	17.0072	3.735	22.2	23	54.8	1.03604	0.573675	8.99604	45.4538	158.174	10.5244	37.396	7.4868	0.349835	9.27096	1.33201	8.66865	1.85545	6.14422	0.944224	6.94422	1.01584	58.7304	354.29	259.384	94.9059	2.73307	145.685	194.555	85.5644	62.0166	38.0041	4.7275	35.6575	28.3407	26.8379	25.7701	29.1195
有林9	A	443194	2840632	67.38	1	102.294	0.2225	7.5	3.1	50.1002	1.13699	25.6892	3.84	38.7	16.9	44.4	0.436693	0.503223	9.38338	27.293	111.492	6.26868	22.5592	4.60319	0.471872	6.45105	1.04215	7.46633	1.67859	5.51503	0.847019	6.00369	0.865491	51.5241	254.081	172.687	81.3935	2.12164	87.4777	137.136	50.9649	37.4116	23.3664	6.37665	24.8117	22.1734	23.1156	23.3137	26.1376
有林10	A	444411	2840234	58.2821	0.77	114.73	0.17	5.4	3.775	75.1503	0.93	32.292	3.965	23	20.3	56.7	0.882609	0.454271	7.80932	9.54709	62.9746	2.70211	10.4611	2.58959	0.454462	3.00418	0.423039	2.7413	0.578806	1.94794	0.327078	2.60986	0.395332	15.4967	116.253	88.729	27.5242	3.22367	30.5996	77.4596	21.9684	17.3484	13.1451	6.14138	11.5545	9.00082	8.48701	8.03897	9.23193
有林11	A	444010	2841021	38.1097	0.37	65.7195	0.1475	1.5	16.925	20.0401	1.32487	8.34876	4.705	11.6	9.2	79.2	0.793103	0.300839	7.03174	117.137	147.159	30.3473	109.965	22.1528	1.21343	22.7483	2.90613	15.4563	2.90579	8.92259	1.28732	9.18052	1.33401	86.7483	579.463	427.974	151.489	2.82511	375.439	181.007	246.726	182.363	112.451	16.3978	87.4934	61.8325	47.8522	40.3582	42.2871
有林12	A	444810	2842074	30.7984	0.34	62.524	0.11	2.3	14.875	103.206	1.26687	11.8945	4.45	18.3	13.8	67.9	0.754098	0.327966	7.87747	20.9097	44.4206	5.72624	22.6127	6.97283	1.2135	10.0513	2.19781	16.6383	3.80354	13.1946	2.24776	17.5845	2.73215	130.914	301.22	101.856	199.364	0.510902	67.0183	54.6379	46.5548	37.5003	35.3951	16.3987	38.6589	46.7618	51.5118	52.827	62.5336
有林13	BC	443406	2837281	5.19368	0.05	22.2145	0.075	0.7	14.275	48.0962	1.27025	19.3459	4.44	14.7	25.1	60.2	1.70748	0.194162	5.68458	79.5705	98.4431	17.9201	66.3184	15.9668	3.06302	19.142	3.22123	19.3735	3.68259	10.726	1.50713	10.3828	1.46567	118.087	468.87	281.282	187.588	1.49947	255.034	121.086	145.692	109.981	81.0499	41.3921	73.6229	68.5367	59.9798	51.147	50.8343
有林14	BC	442229	2837164	10.7738	0.16	28.9905	0.1325	0.7	3.8	5.01002	1.39822	20.4394	4.605	48.6	10.8	40.6	0.222222	0.108068	9.5799	24.6616	66.93	6.02881	22.4523	5.07504	0.488777	6.96549	1.33903	10.1209	2.33166	7.70218	1.22077	8.71424	1.27839	74.6911	240	125.637	114.364	1.09857	79.0437	82.3247	49.0147	37.2343	25.7616	6.6051	26.7904	28.49	31.3342	32.3841	36.5032
有林15	BC	442015	2837496	7.44389	0.11	22.715	0.13	2.2	10.55	21.0421	1.39183	16.2784	4.69	42.6	12.5	44.9	0.293427	0.132901	9.76144	54.0218	109.983	13.7631	51.8029	11.1695	1.93682	12.1107	1.75877	10.613	2.09352	6.5453	0.97291	6.9374	1.01025	62.8034	347.522	242.677	104.845	2.31462	173.147	135.28	111.895	85.9087	56.6978	26.1732	46.5796	37.4207	32.8575	29.0767	31.0204
有林16	BC	441417	2837870	4.02311	0.06	15.246	0.065	1	9.95	15.0301	1.55173	16.7291	4.73	40.2	17.1	42.7	0.425373	0.13938	7.21573	107.349	129.142	31.3309	111.013	21.5543	3.86299	21.8141	3.0399	16.293	3.00075	8.64262	1.16414	7.86233	1.10276	86.4571	553.628	404.252	149.377	2.70626	344.066	158.846	254.723	184.101	109.413	52.2026	83.9003	64.6787	50.4426	41.6771	40.9603
有林17	BC	440799	2837936	6.17104	0.09	26.8345	0.1025	0.6	19.675	29.0581	1.08026	17.4297	4.385	20.1	27.3	52.6	1.35821	0.234276	7.80738	178.374	35.5302	76.6312	270.329	57.0184	10.071	59.1038	8.86575	48.5063	8.75478	24.8256	3.39212	22.9832	3.26403	144.113	951.762	627.954	323.808	1.93928	571.711	43.7026	623.018	448.307	289.433	136.095	227.322	188.633	150.174	121.594	117.657
有林18	BC	445988	2841000	3.98902	0.06	22.946	0.04	0.2	4.125	6.01202	1.32669	16.5473	4.55	26.9	31.2	41.9	1.15985	0.176764	9.12945	18.5157	104.843	4.47149	16.2402	3.23441	0.534338	5.56154	0.627203	4.05434	0.935276	3.314	0.580034	4.45159	0.713065	28.2215	196.298	147.839	48.4586	3.05084	59.3453	128.958	36.3536	26.9323	16.4183	7.22079	21.3905	13.3447	12.5521	12.9899	15.7062
有林19	A	446980	2840987	26.9458	0.47	82.005	0.11	3.3	17.75	55.1102	1.21489	17.2863	4.63	28.6	15.1	56.3	0.527972	0.358149	7.46102	23.5478	56.6769	7.83574	33.8058	10.3536	1.50963	12.436	2.37941	16.4809	3.48616	11.3722	1.8247	13.6095	2.02614	105.759	303.104	133.729	169.374	0.789551	75.4737	69.7133	63.7052	56.0628	52.5563	20.4004	47.8309	50.6258	51.0246	48.4189	53.8966
有林20	BC	445990	2841947	4.35269	0.05	20.02	0.0675	0.3	4.825	1.002	1.32937	16.4505	4.55	25.2	41.3	33.5	1.63889	0.175955	9.90373	12.1626	139.033	2.22994	7.80649	1.66255	0.354077	3.34055	0.336944	2.00084	0.419248	1.40757	0.232468	1.81977	0.284202	12.0813	185.171	163.248	21.9229	7.44648	38.9826	171.012	18.1296	12.9461	8.43933	4.78482	12.8483	7.16902	6.19454	5.82289	6.67096
有林21	BC	446549	2841984	6.03467	0.06	19.3655	0.07	0.1	9.7	19.0381	1.37815	14.4624	4.595	30	31.9	38.1	1.06333	0.174247	9.53747	17.7376	98.8483	4.54629	17.2424	3.15994	0.544932	4.07026	0.524062	3.33253	0.704602	2.40267	0.379299	2.92739	0.435283	20.7084	177.564	142.079	35.4845	4.00399	56.8513	121.585	36.9617	28.5943	16.0403	7.36394	15.6548	11.1503	10.3174	9.78614	11.3871
有林22	BC	445756	2839170	11.1261	0.14	32.956	0.12	0.6	9	8.01603	1.27679	11.5633	4.405	27.3	26.2	46.5	0.959707	0.202749	10.376	31.7419	150.683	8.24852	31.2958	6.14585	1.00282	7.52185	0.899012	5.27127	1.08085	3.51599	0.551281	4.08898	0.620827	32.0059	284.674	229.118	55.5559	4.1241	101.737	185.342	67.0612	51.9002	31.1972	13.5517	28.9302	19.1279	16.3197	15.0118	16.6634
有林23	BC	445927	2838995	5.31869	0.06	16.632	0.16	0.1	4.2	4.00802	1.30609	13.504	4.595	39.5	30.2	30.3	0.764557	0.152127	11.8773	40.6718	149.54	8.08008	25.9562	5.13663	0.689955	6.17709	0.704029	3.58515	0.612213	1.87853	0.278126	2.13286	0.318673	14.6646	260.426	230.075	30.3513	7.5804	130.358	183.936	65.6917	43.0452	26.0742	9.32371	23.758	14.9793	11.0995	8.50296	8.90297
有林24	BC	446150	2838819	10.8533	0.16	39.809	0.075	1.3	4.475	5.01002	1.17714	13.5162	4.56	40	21.9	38.1	0.5475	0.183852	7.88363	7.17316	54.8885	1.49914	5.28306	1.06133	0.245026	1.7499	0.22177	1.59486	0.359956	1.29186	0.211996	1.72967	0.266933	10.4728	88.0499	70.1502	17.8997	3.91907	22.9909	67.5135	12.1881	8.76129	5.38746	3.31116	6.73037	4.71852	4.93764	4.99938	6.12257
有林25	BC	447193	2839588	6.36424	0.05	26.257	0.0725	0.5	11.925	27.0541	1.20824	15.5026	4.785	28.1	28.8	43.1	1.02491	0.239932	9.68842	20.6135	164.396	4.76286	17.7844	3.79662	0.655497	5.337	0.596482	3.42719	0.707177	2.30824	0.350754	2.64133	0.407102	20.5528	248.337	212.009	36.3281	5.83596	66.0689	202.21	38.7224	29.4933	19.2722	8.85807	20.5269	12.6911	10.6105	9.8219	10.9395
有林26	A	449987	2842507	62.0514	0.86	230.384	0.145	4.9	4.5	41.0822	1.0031	34.5	4.62	23.2	16.4	60.4	0.706897	0.46917	3.68081	39.4428	148.541	9.35017	33.5556	5.49158	1.00438	6.44007	0.642761	3.18418	0.590909	1.77845	0.231987	1.53603	0.209091	16.5027	268.501	237.385	31.1162	7.629	126.419	182.707	76.0176	55.6477	27.8761	13.5727	24.7695	13.6758	9.85813	8.20707	8.42868
有林27	A	449593	2842865	53.2437	0.76	146.146	0.1525	6	5.725	34.0681	1.01869	21.6502	4.635	23.7	16.5	59.8	0.696203	0.470884	4.22995	40.0148	106.47	9.71481	35.1445	5.36259	0.951771	5.66541	0.594499	2.94161	0.553103	1.68001	0.218439	1.45838	0.199652	15.2535	226.223	197.659	28.5646	6.91972	128.253	130.96	78.9822	58.2828	27.2213	12.8618	21.79	12.6489	9.10714	7.68199	7.96212
有林28	A	449091	2842133	23.6386	0.46	103.45	0.1	4	6.875	38.0762	0.984753	18.6563	4.38	15.2	12.5	72.3	0.822368	0.284795	3.425	17.5483	38.7553	5.06467	19.34	3.92767	0.757333	3.65867	0.480333	2.66333	0.514	1.59667	0.228667	1.57767	0.22	12.2477	108.58	85.3933	23.187	3.68281	56.2447	47.6695	41.1762	32.073	19.9374	10.2342	14.0718	10.2199	8.24561	7.13889	7.56714
有林29	A	449115	2842174	22.0248	0.4	83.699	0.13	1.6	7	26.0521	1.26682	19.3297	4.29	36.9	16.5	46.6	0.447154	0.269215	6.60476	15.2255	47.0619	3.44726	12.3708	2.449	0.454073	2.79195	0.365233	2.23852	0.463308	1.49277	0.219395	1.57111	0.232131	12.4545	102.837	81.0085	21.829	3.71106	48.7996	57.8867	28.0265	20.5154	12.4315	6.13613	10.7383	7.77091	6.93042	6.43483	7.07476
有林30	B	448300	2841791	12.6603	0.19	47.1625	0.1525	1.9	8.425	57.1142	1.1446	15.4866	4.575	22	27	51	1.22727	0.238765	10.5661	26.7517	73.6223	5.5758	19.3286	3.60787	0.531394	3.99965	0.495322	2.96325	0.607212	1.97962	0.28724	2.0698	0.301602	16.2701	158.391	129.418	28.9738	4.46671	85.7427	90.5563	45.3317	32.054	18.3141	7.181	15.3833	10.5388	9.17414	8.4335	9.38208
有林31	A	449610	2841803	32.2758	0.38	84.0455	0.1375	6.2	6.675	16.0321	1.26382	24.0518	4.87	19.3	20.8	59.9	1.07772	0.356984	3.97105	37.2608	97.4738	8.88919	32.346	5.22337	0.962119	5.3514	0.564707	2.80988	0.533638	1.67125	0.223971	1.57189	0.220215	14.4192	209.521	182.155	27.3661	6.65624	119.426	119.894	72.2698	53.6419	26.5146	13.0016	20.5823	12.015	8.69932	7.41164	7.9206
有林32	A	449041	2841608	39.2367	0.7	144.298	0.175	3.7	6.65	57.1142	1.29879	23.2433	4.655	20.1	20	59.9	0.995025	0.476418	6.08252	22.484	59.0601	5.19697	18.4246	3.35651	0.623489	3.7146	0.476452	2.73602	0.56014	1.75911	0.25373	1.7521	0.254063	14.9914	135.643	109.146	26.4976	4.11907	72.064	72.6446	42.2518	30.5549	17.0381	8.42553	14.2869	10.1373	8.47064	7.77972	8.337
有林33	A	447884	2840895	32.7992	0.48	93.94	0.115	2.3	7.15	25.0501	0.993822	14.2944	4.39	18.6	10.8	70.6	0.580645	0.31107	3.53535	15.8367	42.965	4.21178	15.8081	3.13704	0.580135	3.11886	0.400337	2.25286	0.433333	1.37946	0.203704	1.45926	0.216162	10.233	102.236	82.5387	19.697	4.19043	50.7587	52.8475	34.2422	26.2157	15.924	7.83966	11.9956	8.5178	6.9748	6.01852	6.53773
有林34	BC	448212	2840676	9.40998	0.15	39.886	0.1075	0.1	12.325	13.0261	1.36414	14.8527	4.625	17.4	23.7	58.9	1.36207	0.174711	5.88565	23.4386	59.8749	4.66164	15.7372	2.62755	0.424607	3.09595	0.361417	2.04246	0.413239	1.30759	0.186225	1.36175	0.196589	11.1712	126.901	106.764	20.1364	5.30207	75.1238	73.6468	37.8995	26.0982	13.3378	5.73793	11.9075	7.68972	6.3234	5.73943	6.1971
有林35	B	447846	2840009	20.0528	0.39	86.086	0.1375	0.7	12.625	7.01403	1.10247	15.2674	4.49	31.5	17.7	50.8	0.561905	0.318823	6.8802	31.3768	84.1858	9.61771	38.1153	9.54854	1.72164	10.2132	1.58129	9.44294	1.8386	5.59265	0.814703	5.72498	0.811028	50.1831	260.768	174.566	86.2025	2.02507	100.567	103.55	78.1928	63.2094	48.4697	23.2654	39.2815	33.6444	29.2351	25.5361	26.5054
有林36	A	448987	2839321	29.6607	0.7	150.458	0.18	4.6	8.05	36.0721	1.11383	13.3027	4.625	22	20.6	57.4	0.936364	0.533081	4.81812	25.0295	70.9484	6.25695	23.0008	4.22759	0.748778	4.2893	0.508917	2.76023	0.538443	1.68964	0.242515	1.74637	0.256781	13.9017	156.146	130.212	25.9338	5.02093	80.2227	87.2674	50.8695	38.1439	21.4599	10.1186	16.4973	10.828	8.54559	7.47838	8.00779
有林37	BC	448056	2839041	9.7719	0.18	40.271	0.1075	0.1	8.325	29.0581	1.14894	14.9915	4.69	37	10.9	52.1	0.294595	0.205119	9.08799	11.9612	36.265	3.14431	12.0431	4.37269	0.224952	7.93047	1.94067	14.6005	3.13261	9.85075	1.51483	10.6038	1.51517	103.663	222.763	68.0113	154.751	0.439487	38.3372	44.6064	25.5635	19.972	22.1964	3.03989	30.5018	41.2908	45.2027	43.5085	46.686
有林38	B	447016	2836707	2.43167	0.06	24.717	0.1325	0.2	13.775	4.00802	1.27337	26.466	4.75	31.2	47.6	21.2	1.52564	0.218641	11.1569	39.8694	168.377	8.83485	31.0031	4.95103	0.795766	6.07615	0.629926	3.50084	0.71897	2.28567	0.321418	2.2966	0.337638	19.3523	289.351	253.831	35.5195	7.14626	127.786	207.106	71.8281	51.4147	25.1321	10.7536	23.3698	13.4027	10.8385	9.98569	10.8326
有林39	A	445768	2836176	36.9462	0.62	126.665	0.15	2.4	22.275	56.1122	0.979091	20.5452	4.48	33.5	19.6	46.9	0.585075	0.437374	12.7792	39.5616	66.6653	13.151	55.5236	22.3689	1.51696	29.8835	6.31795	42.4023	8.48238	25.5481	3.81108	26.4364	3.68337	131.889	477.241	198.787	278.454	0.713898	126.8	81.9992	106.919	92.0789	113.548	20.4994	114.937	134.424	131.277	117.811	121.081
有林40	A	440359	2842827	37.0216	0.63	120.197	0.1475	3.6	26.775	73.1463	1.03029	18.356	4.74	18.6	17.7	63.7	0.951613	0.498623	7.2018	57.7972	102.838	13.3764	48.2627	11.5584	1.83839	12.9934	2.12818	12.7053	2.38054	6.9247	0.969332	6.5958	0.914514	69.238	350.521	235.671	114.85	2.052	185.248	126.492	108.752	80.0376	58.6723	24.8431	49.9746	45.2805	39.3352	33.0631	32.8185
有林41	C	447005	2838988	6.80866	0.09	37.037	0.0525	0.3	25.075	86.1723	1.39259	20.6965	5.11	40.9	13.5	45.6	0.330073	0.216677	6.15617	2.96759	30.7963	0.702939	2.62872	0.804702	0.213938	1.76087	0.39026	3.35147	0.818136	2.86012	0.471201	3.57045	0.544081	26.2143	78.095	38.1142	39.9809	0.953311	9.51151	37.8798	5.71495	4.3594	4.08478	2.89105	6.77259	8.30341	10.3761	11.363	13.5551
有林42	B	446985	2838309	8.44862	0.19	38.885	0.0825	0.2	19.875	20.0401	1.24182	23.5664	4.675	37.9	20.4	41.7	0.538259	0.215147	8.609	15.0583	88.4953	4.00467	15.35	4.07867	0.569333	6.06467	1.06233	7.37133	1.584	5.20367	0.829667	6.16067	0.923	50.4877	207.243	127.556	79.687	1.60072	48.2639	108.85	32.5583	25.4561	20.7039	7.69369	23.3256	22.6028	22.8215	22	24.6619
有林43	B	446233	2838025	8.49386	0.14	32.494	0.0975	1.5	7.4	14.0281	1.44083	19.0737	4.665	29.8	21.5	48.7	0.721477	0.165826	9.57332	26.9524	102.136	7.09317	26.4327	6.40728	0.920865	7.85627	1.3701	9.52352	2.04462	6.80939	1.10571	8.24534	1.22838	62.4794	270.605	169.943	100.663	1.68824	86.386	125.629	57.668	43.8353	32.5243	12.4441	30.2164	29.1511	29.4846	28.3975	32.272
有林44	B	447012	2839989	16.1055	0.27	89.166	0.1025	0.8	20.625	81.1623	1.29455	21.8884	4.74	36.4	12.6	51	0.346154	0.316037	9.00828	7.88472	50.3094	1.92779	7.42196	2.00921	0.464773	2.52693	0.403451	2.82315	0.605176	2.09366	0.356538	2.94814	0.454385	15.7604	97.9897	70.0178	27.9718	2.50316	25.2715	61.8812	15.673	12.3084	10.199	6.28071	9.71896	8.58406	8.74041	8.40523	9.92254
有林45	B	446015	2839994	7.62299	0.14	41.657	0.155	0.2	7.25	25.0501	1.24906	19.9509	4.85	49.3	18.8	31.9	0.381339	0.167893	9.59884	9.11556	87.1059	1.90434	6.61671	1.42867	0.337969	2.63126	0.378684	2.89111	0.665345	2.31249	0.376036	2.83583	0.41311	19.6303	138.643	106.509	32.1342	3.31451	29.2165	107.141	15.4825	10.973	7.25214	4.56715	10.1202	8.0571	8.95079	9.2409	10.9597
有林46	BC	444631	2838627	5.23656	0.06	34.188	0.0775	0.1	6.275	11.022	1.37549	15.8841	4.675	49.5	16.1	34.4	0.325253	0.118925	9.29293	46.867	148.339	11.9896	45.0404	9.4138	1.51953	10.1795	1.3862	8.17508	1.63636	5.20168	0.778451	5.75118	0.831313	48.7047	345.813	263.169	82.6444	3.18435	150.215	182.458	97.4761	74.6939	47.7858	20.5342	39.1518	29.4935	25.3099	22.7273	24.6525
	均值	445132	2.83954e+06	22.4005	0.421186	79.9766	0.244541	14.0305	9.90784	41.6762	1.24126	20.2181	4.73847	26.5186	22.461	51.0203	0.991286	0.360144	8.29435	34.0448	93.5306	9.04081	33.1988	7.38136	1.10748	8.40531	1.26719	7.92083	1.61066	5.25729	0.775742	5.68839	0.830279	45.2825	255.342	178.304	77.0382	3.27541	109.118	115.044	73.5025	55.0561	37.4688	14.966	32.3281	26.9615	24.5227	22.3703	24.916
	标准偏差	2492.17	1527.88	17.2846	0.336468	50.7469	0.226308	20.2604	6.5822	30.1874	0.135331	6.59102	0.375631	9.45161	8.35095	11.2753	0.629973	0.205373	2.8773	29.8955	37.7687	10.2327	37.2228	8.21992	1.31526	8.40728	1.38673	8.29966	1.60563	4.81885	0.699251	4.85782	0.695926	38.8591	158.552	101.316	67.7631	1.93051	95.8188	46.4559	83.1926	61.7293	41.7255	17.7738	32.3357	29.5049	25.6956	22.3005	22.8382
	CV	0.00559872	0.000538073	0.771618	0.798857	0.634522	0.92544	1.44402	0.664343	0.724332	0.109027	0.325996	0.0792726	0.356414	0.371797	0.220995	0.635511	0.570253	0.346899	0.878122	0.403811	1.13183	1.12121	1.11361	1.18761	1.00023	1.09433	1.04783	0.996876	0.916605	0.901397	0.853988	0.838183	0.858148	0.620939	0.568218	0.879604	0.589397	0.878122	0.403811	1.13183	1.12121	1.11361	1.18761	1.00023	1.09433	1.04783	0.996876	0.916605
[truncated: 11 more columns]

## Sheet: Sheet2
编号	45Sc	139La	140Ce	141Pr	146Nd	147Sm	153Eu	157Gd	159Tb	163Dy	165Ho	166Er	169Tm	172Yb	175Lu	89Y	TREE	LREE	HREE	L/H	&la	&Ce	&Pr	&Nd	&Sm	&Eu	&Gd	&Tb	&DY	&Ho	&Er	&Tm	&Yb	&Lu	&Y			&la/Yb	&la/Sm	&la/Nd
草地1	7.85381	46.0816	94.4869	10.9526	39.9093	8.5971	1.42763	9.03088	1.33501	8.19228	1.64553	5.45321	0.751029	5.50609	0.783361	47.7449	281.897	201.455	80.4423	2.50434	147.697	116.22	89.0453	66.1846	43.6401	19.2923	34.7341	28.4045	25.3631	22.8546	25.8446	22.7585	26.2195	24.48	23.1772	0.981827	0.492312	5.63311	3.38444	2.2316
旱地1	8.12711	20.856	44.4454	4.57078	15.8558	3.23249	0.529835	3.44178	0.51333	3.44674	0.720642	2.55245	0.356855	2.76769	0.405382	20.5454	124.241	89.4904	34.7503	2.57524	66.8463	54.6684	37.1608	26.2948	16.4086	7.15994	13.2376	10.9219	10.671	10.0089	12.0969	10.8138	13.1795	12.6682	9.97349	1.05124	0.483025	5.072	4.07386	2.54218
裸地1	8.30361	95.2235	124.019	23.557	87.9097	21.9577	3.78539	25.0351	4.1162	25.686	5.08682	16.2643	2.2623	15.8919	2.22704	157.235	610.257	356.452	253.805	1.40444	305.204	152.545	191.52	145.787	111.46	51.1539	96.2888	87.5788	79.5232	70.6502	77.0821	68.5546	75.6755	69.5949	76.3276	0.614203	0.492459	4.03306	2.73823	2.09349
裸地2	7.66986	4.59479	60.8954	1.32527	5.25474	1.44584	0.229723	2.36709	0.372124	2.93736	0.651553	2.5152	0.398321	3.34878	0.51822	21.3659	108.22	73.7458	34.4746	2.13914	14.7269	74.9021	10.7746	8.71433	7.33931	3.10436	9.10418	7.91754	9.094	9.04935	11.9204	12.0703	15.9466	16.1944	10.3718	5.87433	0.37758	0.923515	2.00658	1.68996
竹林1	8.2783	32.2477	74.918	7.30341	26.1646	5.35628	0.529011	6.54231	1.02377	6.7724	1.47431	4.87947	0.772735	5.81413	0.866833	44.8655	219.531	146.519	73.0115	2.00679	103.358	92.1501	59.3773	43.3907	27.1892	7.14879	25.1627	21.7824	20.9672	20.4766	23.1254	23.4162	27.6863	27.0885	21.7794	1.13251	0.273105	3.73318	3.80144	2.38203
园地1	8.11449	4.75304	60.7209	1.09253	4.04074	1.16494	0.177822	2.37871	0.433778	3.73359	0.894836	3.54264	0.585331	4.80288	0.751029	31.0034	120.076	71.95	48.1262	1.49503	15.2341	74.6875	8.88235	6.70106	5.91339	2.403	9.14888	9.22933	11.5591	12.4283	16.7897	17.7373	22.8709	23.4697	15.0502	6.1939	0.319076	0.666092	2.5762	2.27339
园地2	8.42416	11.1034	39.2085	2.47502	8.87465	1.98371	0.340826	2.7793	0.497244	3.8482	0.854205	3.14284	0.482425	3.75666	0.556518	27.0247	106.928	63.986	42.9421	1.49005	35.5877	48.2269	20.1221	14.7175	10.0696	4.60576	10.6896	10.5797	11.9139	11.864	14.895	14.6189	17.8889	17.3912	13.1188	1.73136	0.443732	1.98938	3.53418	2.41805
园地3	9.40754	7.9923	44.9535	1.8218	6.76261	1.99498	0.279839	3.42561	0.685388	5.26813	1.13908	3.99732	0.576061	4.31862	0.620193	33.4259	117.261	63.805	53.4563	1.19359	25.6163	55.2933	14.8113	11.2149	10.1268	3.78161	13.1754	14.5827	16.31	15.8206	18.9446	17.4564	20.5648	19.381	16.2262	2.73542	0.324571	1.24564	2.52956	2.28413
园地4	9.70221	4.97906	78.7113	1.24551	4.71853	1.11739	0.260526	2.22719	0.311377	2.53823	0.559355	2.07662	0.312367	2.38205	0.33317	15.2509	117.023	91.0323	25.9912	3.50243	15.9585	96.8158	10.1261	7.82509	5.67203	3.52062	8.5661	6.62504	7.8583	7.76883	9.84178	9.46568	11.3431	10.4116	7.40333	7.42322	0.494535	1.40689	2.81354	2.0394
园地5	10.0416	21.563	82.739	5.22049	19.2607	4.21247	0.719783	5.00605	0.712171	4.69828	0.977581	3.43543	0.494747	3.70779	0.52056	28.9161	182.184	133.715	48.4687	2.7588	69.1123	101.77	42.443	31.9415	21.3831	9.7268	19.254	15.1526	14.5458	13.5775	16.2817	14.9923	17.6562	16.2675	14.0369	1.82456	0.478715	3.91435	3.2321	2.16371
园地6	7.21305	11.089	81.5675	2.85365	10.802	2.37677	0.403078	3.25871	0.455035	3.31927	0.7542	2.87251	0.449078	3.63432	0.532474	22.8203	147.188	109.092	38.0959	2.86362	35.5415	100.329	23.2004	17.9138	12.0648	5.44701	12.5335	9.6816	10.2764	10.475	13.6138	13.6084	17.3063	16.6398	11.0778	3.41592	0.442876	2.05368	2.94588	1.98403
园地7	8.06366	14.68	114.317	3.74391	14.0576	2.9834	0.508797	4.15316	0.526226	3.63733	0.794032	3.03502	0.471928	3.80056	0.557397	23.6658	190.932	150.291	40.6414	3.69797	47.0514	140.611	30.4383	23.3128	15.1442	6.87563	15.9737	11.1963	11.2611	11.0282	14.384	14.3008	18.0979	17.4187	11.4882	3.62916	0.441909	2.59983	3.1069	2.01827
园地8	10.2738	42.7139	95.358	10.7488	40.0503	8.44312	1.17665	8.35763	1.23287	7.89854	1.65536	5.73886	0.819695	6.08251	0.881571	49.2073	280.365	198.491	81.8743	2.42434	136.904	117.292	87.389	66.4184	42.8585	15.9006	32.1447	26.2313	24.4537	22.9911	27.1984	24.8392	28.9643	27.5491	23.887	1.04588	0.423999	4.72663	3.19432	2.06123
园地9	9.18043	19.8202	59.8793	4.42222	15.7715	3.25373	0.568159	4.21128	0.704809	5.27894	1.20862	4.45605	0.680929	5.22753	0.773466	39.6176	165.874	103.715	62.1592	1.66854	63.5264	73.6522	35.953	26.155	16.5164	7.67783	16.1972	14.9959	16.3435	16.7864	21.1187	20.6342	24.893	24.1708	19.2318	1.48075	0.469396	2.55198	3.84626	2.42884
水稻1	4.31067	40.8876	89.5138	10.198	37.2487	8.25377	1.27056	8.50391	1.21038	7.17383	1.41661	4.65222	0.648292	4.73549	0.683423	40.1619	256.558	187.372	69.1861	2.70824	131.05	110.103	82.9105	61.7722	41.8973	17.1697	32.7074	25.7528	22.21	19.6752	22.0484	19.6452	22.55	21.357	19.4961	1.02919	0.460286	5.81154	3.12789	2.1215
水稻2	5.3441	55.1448	143.635	13.877	50.1494	11.0496	1.51257	11.4637	1.57243	8.9977	1.72889	5.6271	0.760515	5.44982	0.759539	48.525	360.253	275.368	84.8846	3.24403	176.746	176.672	112.821	83.1666	56.0893	20.4402	44.0911	33.4559	27.8566	24.0123	26.6687	23.0459	25.9515	23.7356	23.5558	1.22025	0.408068	6.81064	3.15116	2.12521
水稻3	7.66533	45.4693	127.989	11.8203	43.9103	9.946	1.524	10.3173	1.44633	8.67333	1.70267	5.66733	0.791333	5.90467	0.844333	46.9957	323.002	240.659	82.343	2.92264	145.735	157.428	96.1003	72.8198	50.4873	20.5946	39.6821	30.773	26.8524	23.6481	26.8594	23.9798	28.1175	26.3854	22.8134	1.30194	0.456798	5.18308	2.88657	2.00131
水稻4	7.8883	18.1239	63.7346	4.12636	14.814	3.13078	0.529132	3.83829	0.531466	3.4692	0.730849	2.60899	0.370426	2.9274	0.434442	21.5411	140.911	104.459	36.4521	2.86564	58.0893	78.3943	33.5477	24.5672	15.8923	7.15044	14.7627	11.3078	10.7406	10.1507	12.3649	11.225	13.94	13.5763	10.4568	1.71098	0.466511	4.1671	3.65519	2.3645
水稻5	7.81829	55.0531	98.1232	14.0138	51.8333	11.0358	1.54539	12.3004	1.66375	10.0358	2.05018	7.01209	1.00058	7.47854	1.10061	59.5405	333.787	231.605	102.183	2.26658	176.452	120.693	113.934	85.959	56.0191	20.8836	47.3093	35.3989	31.0707	28.4747	33.2326	30.3207	35.6121	34.394	28.9032	0.831258	0.404218	4.95484	3.14986	2.05275
水稻6	5.44053	23.1557	48.0781	5.59934	20.6852	4.52804	0.715633	4.96807	0.735815	4.59487	0.914806	3.1239	0.42713	3.22448	0.460877	26.0602	147.272	102.762	44.5102	2.30873	74.2169	59.1366	45.5231	34.3038	22.985	9.67071	19.108	15.6556	14.2256	12.7056	14.8052	12.9433	15.3547	14.4024	12.6506	0.987751	0.459493	4.8335	3.22893	2.16352
水稻7	4.97501	37.9035	114.503	9.32297	34.2144	6.62221	1.11105	6.93741	0.800534	4.30818	0.798863	2.60048	0.321216	2.34511	0.316203	22.2368	244.342	203.678	40.6648	5.0087	121.486	140.841	75.7965	56.7403	33.6153	15.0143	26.6823	17.0326	13.338	11.0953	12.3246	9.73383	11.1672	9.88133	10.7946	1.42781	0.498005	10.8788	3.614	2.14108
水稻8	7.3971	29.5283	97.2327	7.40712	27.2848	5.98795	0.979956	6.81293	0.998326	6.43317	1.32331	4.67567	0.693718	5.33431	0.77989	37.8813	233.353	168.421	64.9326	2.59378	94.6419	119.597	60.2205	45.2484	30.3957	13.2426	26.2036	21.241	19.9169	18.3793	22.1596	21.0218	25.4015	24.3716	18.389	1.54456	0.467944	3.72584	3.11366	2.09161
水稻9	7.77133	53.9693	122.189	12.9103	47.3303	10.433	1.247	11.4473	1.75133	11.0033	2.23667	7.51833	1.07033	7.86067	1.13833	67.4257	359.531	248.079	111.452	2.22588	172.979	150.294	104.962	78.4914	52.9594	16.8514	44.0282	37.2624	34.066	31.0648	35.6319	32.4343	37.4317	35.5729	32.7309	1.08148	0.347495	4.62117	3.26625	2.20379
水稻10	7.6262	49.3426	118.596	12.0998	44.1894	9.86766	1.50348	10.9128	1.71277	10.9685	2.27927	7.83018	1.16053	8.65041	1.27297	69.4982	349.884	235.599	114.286	2.06149	158.149	145.874	98.3726	73.2826	50.0897	20.3173	41.9722	36.4419	33.9582	31.6565	37.1099	35.1676	41.1925	39.7803	33.737	1.13732	0.441384	3.83928	3.15733	2.15808
水稻11	6.507	55.1697	125.816	13.6003	50.3016	11.2425	1.53185	11.9381	1.76922	10.8774	2.17152	7.2507	1.01761	7.37745	1.06502	63.4426	364.572	257.662	106.91	2.41009	176.826	154.755	110.572	83.4188	57.0684	20.7007	45.9158	37.6429	33.6761	30.16	34.3635	30.8368	35.1307	33.2819	30.7974	1.07694	0.402017	5.03337	3.09849	2.11974
水稻12	8.33613	76.0784	181.915	18.4991	67.7534	14.7684	1.62568	15.7801	2.31539	14.1761	2.88658	9.75737	1.37119	10.0174	1.46206	85.2797	503.686	360.64	143.046	2.52115	243.841	223.757	150.399	112.361	74.9665	21.9686	60.6926	49.2636	43.889	40.0914	46.2434	41.5513	47.7021	45.6893	41.3979	1.13513	0.32388	5.11174	3.25267	2.17016
水稻13	5.91001	36.4162	99.5421	9.3244	34.0351	8.00099	0.945906	8.59388	1.30951	8.51348	1.78131	6.12639	0.886683	6.61505	0.965095	52.3034	275.359	188.265	87.0948	2.16161	116.719	122.438	75.8081	56.4429	40.6142	12.7825	33.0534	27.862	26.3575	24.7404	29.035	26.8692	31.5003	30.1592	25.39	1.27191	0.347032	3.70532	2.87384	2.06791
水稻14	8.43597	45.1182	109.593	11.2974	41.6637	9.81683	1.43564	10.4924	1.60429	9.8736	1.94323	6.38746	0.879538	6.25314	0.881518	57.065	314.305	218.924	95.3802	2.29528	144.609	134.8	91.8485	69.094	49.8316	19.4006	40.3554	34.1338	30.5684	26.9894	30.2723	26.6527	29.7768	27.5474	27.7015	1.14016	0.43023	4.85644	2.90196	2.09294
水稻15	8.54277	65.6078	136.739	16.5219	60.9807	14.2653	2.14979	14.6975	2.23373	13.3499	2.60231	8.37158	1.15485	8.20371	1.1648	76.5223	424.565	296.265	128.301	2.30914	210.281	168.191	134.324	101.129	72.4125	29.0512	56.529	47.5261	41.3311	36.1432	39.6757	34.9954	39.0653	36.4001	37.1467	0.976137	0.450611	5.38282	2.90394	2.07934
水稻16	8.36452	62.3491	172.301	15.8347	58.8579	12.9638	2.04241	13.8761	1.99983	12.0163	2.42122	8.14601	1.14775	8.43868	1.2575	71.6744	445.327	324.349	120.978	2.68106	199.837	211.932	128.738	97.6085	65.8063	27.6001	53.3697	42.5497	37.2022	33.6281	38.6067	34.7803	40.1842	39.297	34.7934	1.29001	0.463182	4.97302	3.03674	2.04733
水稻17	8.02034	42.0904	124.451	10.6857	39.5901	8.93046	1.34667	9.87027	1.49408	9.5381	1.97365	6.80874	0.99383	7.43238	1.10489	57.9346	324.245	227.094	97.1506	2.33755	134.905	153.076	86.8754	65.6553	45.3323	18.1983	37.9626	31.7889	29.5297	27.4118	32.2689	30.1161	35.3923	34.5277	28.1236	1.38043	0.436961	3.81171	2.97591	2.05475
水稻18	7.53968	44.7351	94.7618	11.1197	41.0131	9.82975	1.49218	10.6204	1.70795	10.537	2.08257	6.82685	0.949452	6.73982	0.963351	62.3537	305.733	202.952	102.781	1.9746	143.382	116.558	90.4044	68.015	49.8972	20.1647	40.8475	36.3394	32.6222	28.9246	32.3547	28.7713	32.0944	30.1047	30.2688	0.997136	0.444426	4.4675	2.87354	2.10809
水稻19	7.51254	59.4619	90.641	14.6544	55.0229	13.8308	2.39523	14.313	2.37266	14.4483	2.81301	9.1223	1.28256	9.17938	1.30447	83.7191	374.561	236.006	138.555	1.70334	190.583	111.49	119.142	91.2485	70.2071	32.3679	55.0498	50.4822	44.7317	39.0696	43.2337	38.8656	43.7113	40.7646	40.6403	0.719927	0.516825	4.36004	2.71458	2.08861
水稻20	9.09333	63.895	124.932	15.2623	55.2121	11.5147	1.95838	11.7296	1.58168	8.94493	1.71037	5.39216	0.701261	4.93423	0.689228	47.8673	356.325	272.775	83.5507	3.26478	204.792	153.668	124.084	91.5624	58.45	26.4647	45.1138	33.6528	27.6933	23.7551	25.5553	21.2503	23.4963	21.5384	23.2365	0.934506	0.511079	8.71589	3.5037	2.23663
板栗1	8.98875	8.26633	23.1624	1.69706	5.87943	1.15466	0.247859	1.52578	0.251217	1.99228	0.450042	1.66683	0.239127	1.92813	0.273384	13.245	61.9795	40.4077	21.5718	1.87317	26.4947	28.49	13.7972	9.7503	5.86122	3.34945	5.86837	5.34505	6.16804	6.25058	7.89969	7.24627	9.18156	8.54324	6.42961	1.41418	0.57111	2.88564	4.52033	2.71732
板栗2	7.08944	3.79439	95.3056	0.791419	2.86172	0.622772	0.175248	1.76568	0.112211	0.780528	0.160066	0.70132	0.10132	1.05512	0.152805	4.81848	113.199	103.551	9.64752	10.7334	12.1615	117.227	6.4343	4.7458	3.16128	2.36821	6.79106	2.38747	2.4165	2.22314	3.32379	3.07031	5.02436	4.77517	2.33907	12.6079	0.47591	2.42051	3.84702	2.56258
板栗3	10.8629	12.6048	131.403	3.22018	11.9706	2.58958	0.43871	3.8574	0.399338	2.66634	0.569396	2.14227	0.320926	2.60314	0.379487	16.5813	191.747	162.227	29.5196	5.49557	40.4	161.627	26.1803	19.8517	13.1451	5.92851	14.8362	8.49656	8.25491	7.90828	10.1529	9.72504	12.3959	11.859	8.04918	4.85511	0.423749	3.25914	3.0734	2.03509
板栗4	9.15426	8.62113	104.599	2.12681	7.79674	1.90677	0.331569	3.22129	0.400436	2.99454	0.711177	2.85949	0.474006	4.05105	0.655412	21.5325	162.282	125.382	36.8999	3.3979	27.6318	128.658	17.2912	12.9299	9.67905	4.48066	12.3896	8.51991	9.27101	9.87746	13.5521	14.3638	19.2907	20.4816	10.4527	5.72795	0.406066	1.43239	2.85481	2.13705
板栗5	10.2943	6.47733	76.9587	1.58333	5.91033	1.425	0.329	2.52633	0.329333	2.47533	0.555667	2.22033	0.352333	3.04967	0.474333	17.5357	122.203	92.6837	29.519	3.1398	20.7607	94.6601	12.8726	9.80155	7.2335	4.44595	9.71667	7.00709	7.66357	7.71759	10.5229	10.6768	14.5222	14.8229	8.51246	5.62895	0.52459	1.42958	2.87007	2.1181
板栗6	10.284	18.8554	174.944	3.86024	12.5375	3.00831	0.4646	5.18551	0.646341	4.50423	0.98127	3.71109	0.611068	5.08809	0.791466	33.082	268.271	213.67	54.6011	3.9133	60.4341	215.183	31.3841	20.7918	15.2706	6.27837	19.9443	13.7519	13.945	13.6287	17.5881	18.5172	24.229	24.7333	16.0592	4.68717	0.356575	2.49429	3.95754	2.90663
板栗7	10.6174	21.6325	123.295	4.27137	12.9266	3.47879	0.422934	5.74072	1.01796	7.96957	1.86813	6.81394	1.04278	7.93515	1.19865	63.9819	263.596	166.027	97.5688	1.70164	69.3351	151.654	34.7266	21.4372	17.6588	5.71533	22.0797	21.6586	24.6736	25.9462	32.2936	31.5992	37.7864	37.4577	31.0592	2.9147	0.287647	1.83492	3.92637	3.23433
板栗8	10.0193	10.8139	91.9228	2.39314	8.681	1.98101	0.377811	3.18674	0.425121	3.13577	0.708313	2.67	0.393137	3.09512	0.457105	21.455	151.696	116.17	35.5263	3.26997	34.6601	113.066	19.4564	14.3964	10.0559	5.10556	12.2567	9.04513	9.70826	9.83768	12.654	11.9132	14.7387	14.2845	10.415	4.17862	0.457639	2.35164	3.44674	2.40756
板栗9	8.36525	13.9943	104.249	3.76374	14.5166	3.01353	0.501253	3.92314	0.504595	3.53016	0.784628	2.96374	0.468505	3.82924	0.56675	23.1636	179.773	140.039	39.7343	3.52438	44.8536	128.228	30.5995	24.074	15.2971	6.77369	15.089	10.7361	10.9293	10.8976	14.0462	14.1971	18.2345	17.7109	11.2445	3.39888	0.445841	2.45982	2.93216	1.86315
板栗10	8.61333	3.66633	57.6687	0.903333	3.35033	0.709	0.178	1.44033	0.129333	0.996333	0.223667	0.948333	0.140333	1.28467	0.190333	6.71367	78.5427	66.4757	12.067	5.50888	11.7511	70.9332	7.34417	5.55611	3.59898	2.40541	5.53974	2.75177	3.08462	3.10648	4.49447	4.25253	6.11746	5.94792	3.25906	7.42941	0.52642	1.92091	3.26511	2.11498
板栗11	9.65662	35.1652	164.31	9.75913	38.1913	8.77889	1.32663	9.64355	1.25863	7.57621	1.53333	5.30385	0.767169	5.79665	0.847571	43.1615	333.42	257.531	75.8884	3.39355	112.709	202.104	79.3425	63.3355	44.5629	17.9275	37.0906	26.7793	23.4558	21.2963	25.1367	23.2476	27.6031	26.4866	20.9522	2.10468	0.439111	4.0832	2.52921	1.77955
板栗12	10.5184	24.5219	124.475	4.16442	12.1046	2.57786	0.378829	3.54148	0.33865	1.85498	0.326833	1.20469	0.17152	1.49472	0.222165	7.56611	184.944	168.223	16.7211	10.0605	78.5959	153.106	33.857	20.074	13.0856	5.11931	13.6211	7.20532	5.74297	4.53934	5.70943	5.19757	7.11771	6.94266	3.67287	2.72303	0.383373	11.0423	6.0063	3.9153
板栗13	8.54469	11.9925	104.608	3.23867	12.4281	2.76118	0.452459	3.83931	0.501195	3.46589	0.759367	2.82671	0.43303	3.45436	0.514038	22.4408	173.715	135.48	38.2347	3.54339	38.4374	128.669	26.3306	20.6105	14.0162	6.11431	14.7666	10.6637	10.7303	10.5468	13.3968	13.1221	16.4493	16.0637	10.8936	3.97321	0.424859	2.33671	2.74236	1.86494
苗圃1	9.67612	16.124	142.235	3.96012	14.3155	3.16562	0.425232	4.57535	0.588422	4.09985	0.929546	3.48462	0.52911	4.13638	0.61657	25.2884	224.474	180.226	44.2482	4.07306	51.6794	174.951	32.1961	23.7404	16.0691	5.74638	17.5975	12.5196	12.693	12.9104	16.5148	16.0337	19.697	19.2678	12.2759	4.17169	0.34137	2.62371	3.21607	2.17685
苗圃2	9.71792	13.8412	98.0939	3.55274	13.1147	3.52411	0.387976	5.06827	0.885406	6.67978	1.52631	5.65225	0.873282	6.71043	1.00968	46.1082	207.028	132.515	74.5136	1.7784	44.3627	120.657	28.8841	21.7491	17.8889	5.24292	19.4933	18.8384	20.6804	21.1987	26.7879	26.4631	31.9544	31.5525	22.3826	3.29452	0.280503	1.38831	2.4799	2.03975
苗圃3	9.60844	29.8525	125.963	6.85907	24.4358	4.90127	0.411139	6.0692	0.822616	5.56793	1.26042	4.79224	0.735527	5.75257	0.89654	35.6209	253.941	192.423	61.518	3.12791	95.6811	154.936	55.7648	40.5237	24.8795	5.55594	23.3431	17.5025	17.2382	17.5059	22.712	22.2887	27.3932	28.0169	17.2917	2.04609	0.230429	3.49288	3.84578	2.36111
新植林1	6.86187	19.2946	103.512	4.87279	17.5487	3.25062	0.568734	3.82564	0.393383	2.32688	0.477089	1.68569	0.215715	1.67709	0.225641	12.7203	172.595	149.048	23.5474	6.32969	61.8417	127.321	39.6162	29.1024	16.5006	7.6856	14.714	8.36985	7.20397	6.62623	7.98906	6.53683	7.98614	7.05128	6.17489	2.50984	0.492436	7.74364	3.74785	2.12497
新植林2	5.94276	11.9696	36.2667	2.70902	9.62514	1.84417	0.239206	2.01026	0.242514	1.6043	0.338131	1.29859	0.177998	1.57089	0.246485	9.45674	79.5997	62.6538	16.9459	3.69728	38.364	44.6084	22.0245	15.9621	9.36126	3.23251	7.73176	5.15988	4.96688	4.69626	6.15447	5.39389	7.4804	7.70265	4.59065	1.47738	0.378226	5.1286	4.09816	2.40344
新植林3	2.78634	8.22015	31.299	2.52683	10.1819	2.41514	0.42854	2.12514	0.26879	1.69063	0.315854	1.11195	0.140527	1.14112	0.145498	7.34849	69.3595	55.0716	14.288	3.8544	26.3466	38.4982	20.5433	16.8854	12.2596	5.79108	8.1736	5.71895	5.23415	4.38686	5.26991	4.25839	5.43389	4.54682	3.56723	1.64206	0.566831	4.84858	2.14907	1.56032
新植林4	6.47374	14.6733	63.7398	3.71949	13.7215	2.90972	0.496489	3.14075	0.38248	2.3885	0.484118	1.66533	0.215981	1.6456	0.21899	12.6135	122.016	99.2603	22.7552	4.36209	47.0299	78.4007	30.2397	22.7554	14.7702	6.70931	12.0798	8.13788	7.39472	6.72387	7.89254	6.54488	7.8362	6.84344	6.12305	2.02928	0.499762	6.00163	3.18411	2.06676
迹地1	8.6832	26.2536	73.7448	5.96905	21.6804	4.44109	0.948413	4.46416	0.549117	3.08836	0.608978	1.97608	0.309672	2.34027	0.350137	13.2206	159.945	133.037	26.9074	4.94427	84.1461	90.707	48.5289	35.9542	22.5436	12.8164	17.1699	11.6833	9.5615	8.45802	9.36533	9.38401	11.1441	10.9418	6.41777	1.36736	0.645443	7.55072	3.7326	2.34037
迹地2	6.8143	20.3154	47.1576	4.14035	13.898	2.47615	0.464919	2.84664	0.338123	1.90623	0.375435	1.1864	0.174014	1.27853	0.192175	9.56187	106.312	88.4525	17.8594	4.95271	65.1136	58.0044	33.6614	23.0482	12.5693	6.28269	10.9486	7.1941	5.90165	5.21438	5.62276	5.27316	6.08822	6.00548	4.64169	1.17448	0.534289	10.695	5.18036	2.82511
迹地3	6.9275	12.82	52.2651	2.95125	10.6245	1.92893	0.402641	2.31619	0.275227	1.63464	0.350137	1.17348	0.191288	1.38918	0.220717	8.98685	97.5301	80.9924	16.5377	4.89744	41.0896	64.2867	23.9939	17.6194	9.79153	5.44109	8.90842	5.8559	5.06081	4.86302	5.56151	5.7966	6.61513	6.8974	4.36255	1.97551	0.581937	6.21146	4.19645	2.33207
迹地4	4.91616	16.5842	62.8438	3.57845	12.6566	2.38552	0.499327	2.78148	0.313468	1.71549	0.337374	1.08653	0.159259	1.19865	0.175758	8.38754	114.703	98.5478	16.1556	6.09993	53.1544	77.2986	29.0931	20.9893	12.1092	6.74766	10.698	6.66953	5.31111	4.68575	5.14944	4.82604	5.70787	5.49242	4.07162	1.87966	0.591711	9.31247	4.38957	2.53245
迹地5	7.37136	8.79059	46.0183	1.61158	5.27637	1.06585	0.320699	1.77732	0.244904	1.70725	0.386052	1.28819	0.191678	1.47009	0.215259	10.5282	80.8923	63.0834	17.8089	3.54224	28.175	56.6031	13.1023	8.75021	5.41042	4.33377	6.83584	5.21071	5.28561	5.36183	6.10515	5.80843	7.00045	6.72685	5.11076	2.74258	0.70777	4.02473	5.20754	3.21992
疏林1	10.2865	47.6969	119.863	11.6044	42.471	8.87052	0.927313	9.08578	1.27981	7.8608	1.60909	5.48551	0.770238	5.62206	0.8106	48.5912	312.548	231.433	81.1151	2.85315	152.875	147.433	94.3444	70.4329	45.028	12.5313	34.9453	27.2299	24.3368	22.3485	25.9977	23.3405	26.7717	25.3312	23.588	1.19273	0.313386	5.7103	3.3951	2.1705
疏林2	7.54686	18.9696	92.4343	4.73201	18.1686	3.38416	0.562376	3.76667	0.360726	2.01518	0.393729	1.41518	0.181518	1.48581	0.217162	10.9858	159.073	138.251	20.8218	6.63974	60.8001	113.695	38.4717	30.1304	17.1785	7.59968	14.4872	7.67502	6.23895	5.46846	6.70702	5.50055	7.07528	6.7863	5.33292	2.29059	0.479995	8.59332	3.53932	2.0179
疏林3	6.76758	120.128	95.5024	32.2882	110.432	26.4943	2.30471	24.2058	3.68867	21.4127	4.28553	14.176	1.9517	13.9679	2.05194	133.157	606.047	387.15	218.897	1.76864	385.027	117.469	262.505	183.138	134.489	31.1448	93.0992	78.4823	66.2933	59.5212	67.1849	59.1423	66.5138	64.1232	64.6393	0.362821	0.273695	5.78867	2.86289	2.10239
荒草1	6.16976	23.4179	57.0713	5.74069	21.0931	4.64361	0.521303	5.37176	0.88254	6.13066	1.32297	4.68906	0.702089	5.40518	0.803342	39.0633	176.859	112.488	64.3709	1.7475	75.0573	70.1985	46.6722	34.9802	23.5716	7.04464	20.6606	18.7774	18.9804	18.3746	22.223	21.2754	25.739	25.1044	18.9628	1.15335	0.31853	2.9161	3.18422	2.14571
荒草2	9.40466	53.2998	116.85	13.3007	49.2206	10.9364	0.911119	12.545	1.76612	11.0754	2.29133	7.81515	1.12239	8.24133	1.19568	68.696	359.267	244.518	114.748	2.13091	170.833	143.727	108.136	81.6261	55.5147	12.3124	48.2502	37.577	34.2891	31.8241	37.0386	34.0119	39.2444	37.3649	33.3476	1.03041	0.237314	4.35304	3.07725	2.09287
杨梅1	8.69109	9.34587	77.7776	2.3066	8.94851	2.21848	0.40033	3.55611	0.511221	3.42013	0.764356	2.60264	0.425413	3.28977	0.507921	24.1561	140.231	100.997	39.2337	2.57425	29.9547	95.6674	18.7529	14.84	11.2613	5.40987	13.6773	10.877	10.5886	10.6161	12.3348	12.8913	15.6656	15.8725	11.7263	3.92823	0.433854	1.91214	2.65996	2.01851
杨梅2	31.751	3.64961	31.7816	0.998402	4.04736	0.993363	0.198874	1.38439	0.198874	1.36692	0.305366	1.09414	0.18107	1.44688	0.218694	8.17601	56.0415	41.6692	14.3724	2.89926	11.6975	39.0917	8.11709	6.71204	5.04245	2.68749	5.32459	4.23137	4.23196	4.24119	5.18552	5.48696	6.88989	6.8342	3.96894	3.94576	0.518468	1.69777	2.3198	1.74276
杨梅3	7.38759	102.589	90.9036	32.9922	122.223	31.5401	5.74326	39.6503	7.14773	44.5661	8.69479	25.7168	3.67709	25.0964	3.53648	151.343	695.42	385.991	309.428	1.24743	328.811	111.812	268.229	202.692	160.102	77.6116	152.501	152.079	137.976	120.761	121.881	111.427	119.507	110.515	73.4673	0.374556	0.49655	2.7514	2.05376	1.62222
杨梅4	8.98406	73.451	82.8443	17.9536	67.2289	15.6369	2.99806	17.0726	2.79902	16.8833	3.26041	9.76776	1.399	9.77685	1.40843	97.8302	420.31	260.113	160.198	1.6237	235.42	101.899	145.965	111.491	79.3752	40.5143	65.6639	59.5535	52.2704	45.2835	46.2927	42.394	46.5564	44.0135	47.4904	0.534366	0.558667	5.05666	2.96591	2.11156
杨梅5	9.79342	24.7888	64.8756	6.19728	23.513	5.5346	1.04824	6.47672	1.0692	7.23487	1.57086	5.26913	0.85396	6.52263	0.995011	47.2432	203.193	125.958	77.2356	1.63082	79.4512	79.7978	50.3844	38.9934	28.0944	14.1654	24.9105	22.7489	22.399	21.8175	24.9722	25.8776	31.0601	31.0941	22.9336	1.22921	0.534493	2.55798	2.82801	2.03756
杨梅6	8.36591	3.44441	35.0694	0.663147	2.37346	0.631984	0.185306	1.25827	0.222501	1.79475	0.425232	1.5689	0.272095	2.20424	0.34481	13.4583	63.9168	42.3677	21.5491	1.9661	11.0398	43.1358	5.39144	3.93608	3.20804	2.50413	4.8395	4.73407	5.55651	5.906	7.43555	8.2453	10.4964	10.7753	6.53316	5.25047	0.622335	1.05177	3.44129	2.80476
杨梅7	8.74832	81.9939	68.1121	49.7976	191.809	38.0012	5.48699	29.5113	3.79979	20.175	3.90821	12.4117	1.8505	13.4045	1.97057	107.536	629.768	435.2	194.567	2.23676	262.801	83.7787	404.859	318.09	192.899	74.1485	113.505	80.8465	62.4611	54.2807	58.8234	56.0759	63.831	61.5802	52.2018	0.250962	0.483991	4.11714	1.36237	0.826183
杨梅8	10.0105	8.2808	135.768	1.74382	6.06182	1.33166	0.29086	2.86068	0.285834	1.86311	0.41719	1.57192	0.284158	2.33392	0.370947	11.0859	174.55	153.477	21.0736	7.2829	26.541	166.996	14.1774	10.0528	6.75968	3.93054	11.0026	6.08157	5.76815	5.7943	7.44984	8.61085	11.1139	11.5921	5.38148	8.20249	0.442571	2.38809	3.92637	2.64017
有林1	6.91432	45.0862	95.9601	11.2025	42.6378	10.5771	1.72916	13.3838	2.5017	17.4961	3.75106	12.2694	1.93596	14.1711	2.1151	123.268	398.085	207.193	190.892	1.08539	144.507	118.032	91.077	70.7095	53.691	23.367	51.476	53.2276	54.1674	52.0981	58.1488	58.6654	67.4815	66.0968	59.8388	1.00204	0.444379	2.14143	2.69146	2.04367
有林2	7.86696	13.6925	135.706	3.01656	10.7945	2.09997	0.4621	3.72361	0.362795	2.11156	0.432971	1.44257	0.22112	1.74744	0.266138	12.2817	188.361	165.772	22.5899	7.33829	43.8863	166.92	24.5249	17.9013	10.6598	6.2446	14.3216	7.71904	6.53734	6.01348	6.83684	6.70059	8.32115	8.31681	5.96201	4.8799	0.499941	5.27407	4.11701	2.45157
有林3	10.8408	25.2023	106.324	5.51211	19.8607	3.8743	0.887894	5.17977	0.613267	3.55158	0.699502	2.16186	0.308126	2.26633	0.332338	19.8484	196.622	161.661	34.9612	4.62401	80.7767	130.779	44.8139	32.9365	19.6665	11.9986	19.9222	13.0482	10.9956	9.71531	10.2458	9.33715	10.7921	10.3856	9.63516	2.08263	0.606162	7.48482	4.10733	2.4525
有林4	8.50127	11.7654	85.3826	3.51561	13.9038	3.05789	0.529958	3.91359	0.601857	4.33249	0.974177	3.42042	0.571814	4.31156	0.645063	29.2432	166.169	118.155	48.0142	2.46084	37.7096	105.022	28.5822	23.0577	15.5223	7.16159	15.0523	12.8055	13.4133	13.5302	16.2105	17.3277	20.5312	20.1582	14.1957	3.16846	0.468468	1.83669	2.42939	1.63545
有林5	10.3276	112.861	145.015	33.6185	126.048	28.6256	4.81786	29.0802	4.4983	26.3611	5.07256	15.3726	2.26478	15.9724	2.28426	155.32	707.211	450.985	256.226	1.76011	361.733	178.37	273.321	209.035	145.307	65.1062	111.847	95.7085	81.6134	70.4522	72.8559	68.6296	76.059	71.3833	75.3979	0.561748	0.506359	4.75596	2.48943	1.73049
有林6	7.15327	77.7703	78.9062	18.6479	70.6414	17.813	3.01594	20.9633	3.66857	23.1051	4.60709	13.9834	2.06058	14.2755	2.04209	146.054	497.554	266.795	230.76	1.15616	249.264	97.0556	151.609	117.15	90.4215	40.7559	80.6282	78.0548	71.5329	63.9874	66.2719	62.4418	67.9786	63.8155	70.9	0.484222	0.476539	3.66679	2.75669	2.12773
有林7	10.1322	94.5856	126.471	22.2197	80.4091	16.7889	0.81949	19.7133	3.02653	19.3568	4.16164	13.5492	2.06801	14.6916	2.14517	131.083	551.089	341.294	209.795	1.6268	303.159	155.561	180.648	133.348	85.2228	11.0742	75.8205	64.3942	59.9281	57.8005	64.2142	62.6671	69.9601	67.0367	63.6324	0.64307	0.137531	4.33331	3.55725	2.27343
有林8	8.99604	45.4538	158.174	10.5244	37.396	7.4868	0.349835	9.27096	1.33201	8.66865	1.85545	6.14422	0.944224	6.94422	1.01584	58.7304	354.29	259.384	94.9059	2.73307	145.685	194.555	85.5644	62.0166	38.0041	4.7275	35.6575	28.3407	26.8379	25.7701	29.1195	28.6129	33.0677	31.745	28.5099	1.68264	0.128357	4.40566	3.83341	2.34913
有林9	9.38338	27.293	111.492	6.26868	22.5592	4.60319	0.471872	6.45105	1.04215	7.46633	1.67859	5.51503	0.847019	6.00369	0.865491	51.5241	254.081	172.687	81.3935	2.12164	87.4777	137.136	50.9649	37.4116	23.3664	6.37665	24.8117	22.1734	23.1156	23.3137	26.1376	25.6673	28.589	27.0466	25.0117	1.98112	0.264711	3.05983	3.74373	2.33825
有林10	7.80932	9.54709	62.9746	2.70211	10.4611	2.58959	0.454462	3.00418	0.423039	2.7413	0.578806	1.94794	0.327078	2.60986	0.395332	15.4967	116.253	88.729	27.5242	3.22367	30.5996	77.4596	21.9684	17.3484	13.1451	6.14138	11.5545	9.00082	8.48701	8.03897	9.23193	9.91145	12.4279	12.3541	7.52265	2.94702	0.497285	2.46217	2.32783	1.76383
有林11	7.03174	117.137	147.159	30.3473	109.965	22.1528	1.21343	22.7483	2.90613	15.4563	2.90579	8.92259	1.28732	9.18052	1.33401	86.7483	579.463	427.974	151.489	2.82511	375.439	181.007	246.726	182.363	112.451	16.3978	87.4934	61.8325	47.8522	40.3582	42.2871	39.0097	43.7168	41.6877	42.1108	0.581864	0.164023	8.58798	3.33869	2.05875
有林12	7.87747	20.9097	44.4206	5.72624	22.6127	6.97283	1.2135	10.0513	2.19781	16.6383	3.80354	13.1946	2.24776	17.5845	2.73215	130.914	301.22	101.856	199.364	0.510902	67.0183	54.6379	46.5548	37.5003	35.3951	16.3987	38.6589	46.7618	51.5118	52.827	62.5336	68.1141	83.7356	85.3797	63.5505	0.962162	0.442885	0.800356	1.89344	1.78714
有林13	5.68458	79.5705	98.4431	17.9201	66.3184	15.9668	3.06302	19.142	3.22123	19.3735	3.68259	10.726	1.50713	10.3828	1.46567	118.087	468.87	281.282	187.588	1.49947	255.034	121.086	145.692	109.981	81.0499	41.3921	73.6229	68.5367	59.9798	51.147	50.8343	45.6706	49.4417	45.8022	57.3239	0.604336	0.535222	5.15827	3.14662	2.31889
有林14	9.5799	24.6616	66.93	6.02881	22.4523	5.07504	0.488777	6.96549	1.33903	10.1209	2.33166	7.70218	1.22077	8.71424	1.27839	74.6911	240	125.637	114.364	1.09857	79.0437	82.3247	49.0147	37.2343	25.7616	6.6051	26.7904	28.49	31.3342	32.3841	36.5032	36.993	41.4964	39.9497	36.2578	1.28574	0.251374	1.90483	3.06827	2.12288
有林15	9.76144	54.0218	109.983	13.7631	51.8029	11.1695	1.93682	12.1107	1.75877	10.613	2.09352	6.5453	0.97291	6.9374	1.01025	62.8034	347.522	242.677	104.845	2.31462	173.147	135.28	111.895	85.9087	56.6978	26.1732	46.5796	37.4207	32.8575	29.0767	31.0204	29.4821	33.0352	31.5704	30.4871	0.949195	0.506853	5.24128	3.05386	2.01548
有林16	7.21573	107.349	129.142	31.3309	111.013	21.5543	3.86299	21.8141	3.0399	16.293	3.00075	8.64262	1.16414	7.86233	1.10276	86.4571	553.628	404.252	149.377	2.70626	344.066	158.846	254.723	184.101	109.413	52.2026	83.9003	64.6787	50.4426	41.6771	40.9603	35.2769	37.4397	34.4613	41.9695	0.530559	0.540083	9.18988	3.14466	1.8689
有林17	7.80738	178.374	35.5302	76.6312	270.329	57.0184	10.071	59.1038	8.86575	48.5063	8.75478	24.8256	3.39212	22.9832	3.26403	144.113	951.762	627.954	323.808	1.93928	571.711	43.7026	623.018	448.307	289.433	136.095	227.322	188.633	150.174	121.594	117.657	102.792	109.444	102.001	69.9576	0.073159	0.526727	5.22379	1.97528	1.27527
有林18	9.12945	18.5157	104.843	4.47149	16.2402	3.23441	0.534338	5.56154	0.627203	4.05434	0.935276	3.314	0.580034	4.45159	0.713065	28.2215	196.298	147.839	48.4586	3.05084	59.3453	128.958	36.3536	26.9323	16.4183	7.22079	21.3905	13.3447	12.5521	12.9899	15.7062	17.5768	21.1981	22.2833	13.6998	2.69508	0.381963	2.79957	3.61458	2.2035
有林19	7.46102	23.5478	56.6769	7.83574	33.8058	10.3536	1.50963	12.436	2.37941	16.4809	3.48616	11.3722	1.8247	13.6095	2.02614	105.759	303.104	133.729	169.374	0.789551	75.4737	69.7133	63.7052	56.0628	52.5563	20.4004	47.8309	50.6258	51.0246	48.4189	53.8966	55.2939	64.8071	63.3168	51.3393	1.00178	0.406435	1.16459	1.43605	1.34624
有林20	9.90373	12.1626	139.033	2.22994	7.80649	1.66255	0.354077	3.34055	0.336944	2.00084	0.419248	1.40757	0.232468	1.81977	0.284202	12.0813	185.171	163.248	21.9229	7.44648	38.9826	171.012	18.1296	12.9461	8.43933	4.78482	12.8483	7.16902	6.19454	5.82289	6.67096	7.04448	8.66555	8.88131	5.8647	5.98862	0.449541	4.49857	4.61916	3.01115
有林21	9.53747	17.7376	98.8483	4.54629	17.2424	3.15994	0.544932	4.07026	0.524062	3.33253	0.704602	2.40267	0.379299	2.92739	0.435283	20.7084	177.564	142.079	35.4845	4.00399	56.8513	121.585	36.9617	28.5943	16.0403	7.36394	15.6548	11.1503	10.3174	9.78614	11.3871	11.4939	13.94	13.6026	10.0526	2.59206	0.464673	4.0783	3.54428	1.9882
有林22	10.376	31.7419	150.683	8.24852	31.2958	6.14585	1.00282	7.52185	0.899012	5.27127	1.08085	3.51599	0.551281	4.08898	0.620827	32.0059	284.674	229.118	55.5559	4.1241	101.737	185.342	67.0612	51.9002	31.1972	13.5517	28.9302	19.1279	16.3197	15.0118	16.6634	16.7055	19.4713	19.4009	15.5368	2.19602	0.450765	5.22496	3.26109	1.96024
有林23	11.8773	40.6718	149.54	8.08008	25.9562	5.13663	0.689955	6.17709	0.704029	3.58515	0.612213	1.87853	0.278126	2.13286	0.318673	14.6646	260.426	230.075	30.3513	7.5804	130.358	183.936	65.6917	43.0452	26.0742	9.32371	23.758	14.9793	11.0995	8.50296	8.90297	8.42807	10.1565	9.95852	7.11876	1.87642	0.374204	12.835	4.99951	3.02841
有林24	7.88363	7.17316	54.8885	1.49914	5.28306	1.06133	0.245026	1.7499	0.22177	1.59486	0.359956	1.29186	0.211996	1.72967	0.266933	10.4728	88.0499	70.1502	17.8997	3.91907	22.9909	67.5135	12.1881	8.76129	5.38746	3.31116	6.73037	4.71852	4.93764	4.99938	6.12257	6.42413	8.23654	8.34167	5.08386	3.83828	0.546494	2.79133	4.26748	2.62415
有林25	9.68842	20.6135	164.396	4.76286	17.7844	3.79662	0.655497	5.337	0.596482	3.42719	0.707177	2.30824	0.350754	2.64133	0.407102	20.5528	248.337	212.009	36.3281	5.83596	66.0689	202.21	38.7224	29.4933	19.2722	8.85807	20.5269	12.6911	10.6105	9.8219	10.9395	10.6289	12.5777	12.7219	9.97709	3.85928	0.445139	5.25284	3.4282	2.24013
有林26	3.68081	39.4428	148.541	9.35017	33.5556	5.49158	1.00438	6.44007	0.642761	3.18418	0.590909	1.77845	0.231987	1.53603	0.209091	16.5027	268.501	237.385	31.1162	7.629	126.419	182.707	76.0176	55.6477	27.8761	13.5727	24.7695	13.6758	9.85813	8.20707	8.42868	7.02989	7.31441	6.53409	8.01102	1.80508	0.515624	17.2836	4.53504	2.27178
有林27	4.22995	40.0148	106.47	9.71481	35.1445	5.36259	0.951771	5.66541	0.594499	2.94161	0.553103	1.68001	0.218439	1.45838	0.199652	15.2535	226.223	197.659	28.5646	6.91972	128.253	130.96	78.9822	58.2828	27.2213	12.8618	21.79	12.6489	9.10714	7.68199	7.96212	6.61937	6.94469	6.23913	7.40461	1.26388	0.524849	18.4677	4.71149	2.20052
有林28	3.425	17.5483	38.7553	5.06467	19.34	3.92767	0.757333	3.65867	0.480333	2.66333	0.514	1.59667	0.228667	1.57767	0.22	12.2477	108.58	85.3933	23.187	3.68281	56.2447	47.6695	41.1762	32.073	19.9374	10.2342	14.0718	10.2199	8.24561	7.13889	7.56714	6.92929	7.5127	6.875	5.94547	0.978632	0.601851	7.48661	2.82106	1.75365
有林29	6.60476	15.2255	47.0619	3.44726	12.3708	2.449	0.454073	2.79195	0.365233	2.23852	0.463308	1.49277	0.219395	1.57111	0.232131	12.4545	102.837	81.0085	21.829	3.71106	48.7996	57.8867	28.0265	20.5154	12.4315	6.13613	10.7383	7.77091	6.93042	6.43483	7.07476	6.64832	7.48146	7.25411	6.04589	1.50695	0.529667	6.52273	3.92548	2.37868
有林30	10.5661	26.7517	73.6223	5.5758	19.3286	3.60787	0.531394	3.99965	0.495322	2.96325	0.607212	1.97962	0.28724	2.0698	0.301602	16.2701	158.391	129.418	28.9738	4.46671	85.7427	90.5563	45.3317	32.054	18.3141	7.181	15.3833	10.5388	9.17414	8.4335	9.38208	8.70424	9.85618	9.42506	7.89813	1.38175	0.426206	8.69939	4.6818	2.67494
有林31	3.97105	37.2608	97.4738	8.88919	32.346	5.22337	0.962119	5.3514	0.564707	2.80988	0.533638	1.67125	0.223971	1.57189	0.220215	14.4192	209.521	182.155	27.3661	6.65624	119.426	119.894	72.2698	53.6419	26.5146	13.0016	20.5823	12.015	8.69932	7.41164	7.9206	6.787	7.48521	6.88173	6.99959	1.25088	0.552122	15.9549	4.50415	2.22635
有林32	6.08252	22.484	59.0601	5.19697	18.4246	3.35651	0.623489	3.7146	0.476452	2.73602	0.56014	1.75911	0.25373	1.7521	0.254063	14.9914	135.643	109.146	26.4976	4.11907	72.064	72.6446	42.2518	30.5549	17.0381	8.42553	14.2869	10.1373	8.47064	7.77972	8.337	7.68879	8.34336	7.93948	7.27739	1.27095	0.537943	8.63729	4.22958	2.35851
有林33	3.53535	15.8367	42.965	4.21178	15.8081	3.13704	0.580135	3.11886	0.400337	2.25286	0.433333	1.37946	0.203704	1.45926	0.216162	10.233	102.236	82.5387	19.697	4.19043	50.7587	52.8475	34.2422	26.2157	15.924	7.83966	11.9956	8.5178	6.9748	6.01852	6.53773	6.17284	6.94885	6.75505	4.96747	1.24346	0.561587	7.30461	3.18755	1.93619
有林34	5.88565	23.4386	59.8749	4.66164	15.7372	2.62755	0.424607	3.09595	0.361417	2.04246	0.413239	1.30759	0.186225	1.36175	0.196589	11.1712	126.901	106.764	20.1364	5.30207	75.1238	73.6468	37.8995	26.0982	13.3378	5.73793	11.9075	7.68972	6.3234	5.73943	6.1971	5.64318	6.48452	6.14342	5.42289	1.30321	0.454574	11.5851	5.6324	2.87851
有林35	6.8802	31.3768	84.1858	9.61771	38.1153	9.54854	1.72164	10.2132	1.58129	9.44294	1.8386	5.59265	0.814703	5.72498	0.811028	50.1831	260.768	174.566	86.2025	2.02507	100.567	103.55	78.1928	63.2094	48.4697	23.2654	39.2815	33.6444	29.2351	25.5361	26.5054	24.688	27.2618	25.3446	24.3607	1.15854	0.530257	3.68892	2.07483	1.59101
有林36	4.81812	25.0295	70.9484	6.25695	23.0008	4.22759	0.748778	4.2893	0.508917	2.76023	0.538443	1.68964	0.242515	1.74637	0.256781	13.9017	156.146	130.212	25.9338	5.02093	80.2227	87.2674	50.8695	38.1439	21.4599	10.1186	16.4973	10.828	8.54559	7.47838	8.00779	7.34894	8.31606	8.02439	6.74837	1.33139	0.53316	9.64671	3.73827	2.10316
有林37	9.08799	11.9612	36.265	3.14431	12.0431	4.37269	0.224952	7.93047	1.94067	14.6005	3.13261	9.85075	1.51483	10.6038	1.51517	103.663	222.763	68.0113	154.751	0.439487	38.3372	44.6064	25.5635	19.972	22.1964	3.03989	30.5018	41.2908	45.2027	43.5085	46.686	45.904	50.4944	47.3489	50.3217	1.39612	0.11537	0.759238	1.72718	1.91955
有林38	11.1569	39.8694	168.377	8.83485	31.0031	4.95103	0.795766	6.07615	0.629926	3.50084	0.71897	2.28567	0.321418	2.2966	0.337638	19.3523	289.351	253.831	35.5195	7.14626	127.786	207.106	71.8281	51.4147	25.1321	10.7536	23.3698	13.4027	10.8385	9.98569	10.8326	9.73994	10.9362	10.5512	9.39431	2.07506	0.443429	11.6847	5.08459	2.48541
有林39	12.7792	39.5616	66.6653	13.151	55.5236	22.3689	1.51696	29.8835	6.31795	42.4023	8.48238	25.5481	3.81108	26.4364	3.68337	131.889	477.241	198.787	278.454	0.713898	126.8	81.9992	106.919	92.0789	113.548	20.4994	114.937	134.424	131.277	117.811	121.081	115.487	125.888	115.105	64.0235	0.70169	0.179438	1.00725	1.11671	1.37708
有林40	7.2018	57.7972	102.838	13.3764	48.2627	11.5584	1.83839	12.9934	2.12818	12.7053	2.38054	6.9247	0.969332	6.5958	0.914514	69.238	350.521	235.671	114.85	2.052	185.248	126.492	108.752	80.0376	58.6723	24.8431	49.9746	45.2805	39.3352	33.0631	32.8185	29.3737	31.4086	28.5786	33.6107	0.860493	0.457318	5.89799	3.15733	2.31451
有林41	6.15617	2.96759	30.7963	0.702939	2.62872	0.804702	0.213938	1.76087	0.39026	3.35147	0.818136	2.86012	0.471201	3.57045	0.544081	26.2143	78.095	38.1142	39.9809	0.953311	9.51151	37.8798	5.71495	4.3594	4.08478	2.89105	6.77259	8.30341	10.3761	11.363	13.5551	14.2788	17.0021	17.0025	12.7254	4.97553	0.532551	0.559431	2.32852	2.18184
有林42	8.609	15.0583	88.4953	4.00467	15.35	4.07867	0.569333	6.06467	1.06233	7.37133	1.584	5.20367	0.829667	6.16067	0.923	50.4877	207.243	127.556	79.687	1.60072	48.2639	108.85	32.5583	25.4561	20.7039	7.69369	23.3256	22.6028	22.8215	22	24.6619	25.1414	29.3365	28.8438	24.5086	2.69358	0.349479	1.64518	2.33115	1.89597
有林43	9.57332	26.9524	102.136	7.09317	26.4327	6.40728	0.920865	7.85627	1.3701	9.52352	2.04462	6.80939	1.10571	8.24534	1.22838	62.4794	270.605	169.943	100.663	1.68824	86.386	125.629	57.668	43.8353	32.5243	12.4441	30.2164	29.1511	29.4846	28.3975	32.272	33.5063	39.2635	38.3868	30.3298	1.74419	0.396684	2.20016	2.65605	1.9707
有林44	9.00828	7.88472	50.3094	1.92779	7.42196	2.00921	0.464773	2.52693	0.403451	2.82315	0.605176	2.09366	0.356538	2.94814	0.454385	15.7604	97.9897	70.0178	27.9718	2.50316	25.2715	61.8812	15.673	12.3084	10.199	6.28071	9.71896	8.58406	8.74041	8.40523	9.92254	10.8042	14.0388	14.1995	7.65067	3.02268	0.630657	1.80013	2.47783	2.0532
有林45	9.59884	9.11556	87.1059	1.90434	6.61671	1.42867	0.337969	2.63126	0.378684	2.89111	0.665345	2.31249	0.376036	2.83583	0.41311	19.6303	138.643	106.509	32.1342	3.31451	29.2165	107.141	15.4825	10.973	7.25214	4.56715	10.1202	8.0571	8.95079	9.2409	10.9597	11.395	13.5039	12.9097	9.52928	4.7939	0.525795	2.16356	4.02868	2.66259
有林46	9.29293	46.867	148.339	11.9896	45.0404	9.4138	1.51953	10.1795	1.3862	8.17508	1.63636	5.20168	0.778451	5.75118	0.831313	48.7047	345.813	263.169	82.6444	3.18435	150.215	182.458	97.4761	74.6939	47.7858	20.5342	39.1518	29.4935	25.3099	22.7273	24.6525	23.5894	27.3866	25.9785	23.6431	1.47328	0.472389	5.48498	3.1435	2.01107
	8.29435	34.0448	93.5306	9.04081	33.1988	7.38136	1.10748	8.40531	1.26719	7.92083	1.61066	5.25729	0.775742	5.68839	0.830279	45.2825	255.342	178.304	77.0382	3.27541	109.118	115.044	73.5025	55.0561	37.4688	14.966	32.3281	26.9615	24.5227	22.3703	24.916	23.5073	27.0876	25.9462	21.9818	2.26041	0.443799	4.79926	3.29002	2.18078
