# Supplementary material for: Rare earth elements in paddy fields from eroded granite hilly land in a southern China watershed
Source: PLoS One. 2019 Sep 11;14(9):e0222330. doi: 10.1371/journal.pone.0222330 (PMC6738641; doi:10.1371/journal.pone.0222330)
Supplement: S1 File — (ZIP) [file pone.0222330.s001.zip › dataset/vetor/Zhuxi_watershed.prj]

PROJCS["Beijing_1954_3_Degree_GK_CM_117E",GEOGCS["GCS_Beijing_1954",DATUM["D_Beijing_1954",SPHEROID["Krasovsky_1940",6378245.0,298.3]],PRIMEM["Greenwich",0.0],UNIT["Degree",0.0174532925199433]],PROJECTION["Gauss_Kruger"],PARAMETER["False_Easting",500000.0],PARAMETER["False_Northing",0.0],PARAMETER["Central_Meridian",117.0],PARAMETER["Scale_Factor",1.0],PARAMETER["Latitude_Of_Origin",0.0],UNIT["Meter",1.0]]
