# Supplementary material for: Rare earth elements in paddy fields from eroded granite hilly land in a southern China watershed
Source: PLoS One. 2019 Sep 11;14(9):e0222330. doi: 10.1371/journal.pone.0222330 (PMC6738641; doi:10.1371/journal.pone.0222330)
Supplement: S1 File — (ZIP) [file pone.0222330.s001.zip › dataset/vetor/Zhuxi_watershed.shp.xml]

<?xml version="1.0"?>
<!--<!DOCTYPE metadata SYSTEM "http://www.esri.com/metadata/esriprof80.dtd">-->
<metadata xml:lang="zh"><Esri><CreaDate>20190723</CreaDate><CreaTime>21034800</CreaTime><SyncOnce>TRUE</SyncOnce><ArcGISFormat>1.0</ArcGISFormat></Esri><idinfo><citation><citeinfo><onlink Sync="TRUE">\\MICROSOF-1924DF\d\data2008\vector\zxborder</onlink></citeinfo></citation></idinfo><distInfo><distributor><distorTran><onLineSrc><linkage Sync="TRUE">file://\\MICROSOF-1924DF\d\data2008\vector\zxborder</linkage><protocol Sync="TRUE">Local Area Network</protocol></onLineSrc></distorTran></distributor></distInfo><dataqual><lineage><procstep><procdesc Sync="TRUE">Dataset copied.</procdesc><srcused Sync="TRUE">D:\zx\border\zxborder</srcused><date Sync="TRUE">20081023</date><time Sync="TRUE">09492400</time></procstep></lineage></dataqual></metadata>
